# Supplementary material for: Sleep Deprivation and Neuronal Hyperexcitation Share Transcriptomic Signatures
Source: Neuropsychopharmacol Rep. 2026 Jun 30;46(3):e70150. doi: 10.1002/npr2.70150 (PMC13318531; doi:10.1002/npr2.70150)
Supplement: Supplementary file 2 — Table S1: Details about the datasets used in this study. The table includes information about the name of the study from which each of the datasets used originate from. GEO ID, age and number of samples associated with each dataset are included. [file NPR2-46-e70150-s002.xlsx]

## Sheet: Sheet1
Dataset title	Study name	GEO ID	Age (days)	Number of Samples	Days in vitro
Neuronal Hyperexcitation Datasets - Bulk RNA
Stimx10.24hrs_AllGeneList	RNA-seq_220329_adjP-shFC	GSE227200	90-120	6
Stimx10.2wks_AllGeneList	RNA-seq_220329_adjP-shFC	GSE227200	90-120	6
Stimx3.24hrs_AllGeneList	RNA-seq_220329_adjP-shFC	GSE227200	90-120	6
Stimx3.2wks_AllGeneList	RNA-seq_220329_adjP-shFC	GSE227200	90-120	6
Hippocampus of P15 rats 1hr post kainate-induced seizure _vs_ non-induced	Hippocampal gene expression following kainate-induced seizures in early postnatal rats	GSE1831	15	3
Hippocampus of P15 rats 6hr post kainate-induced seizure _vs_ non-induced	Hippocampal gene expression following kainate-induced seizures in early postnatal rats	GSE1831	15	3
Hippocampus of P15 rats 24hr post kainate-induced seizure _vs_ non-induced	Hippocampal gene expression following kainate-induced seizures in early postnatal rats	GSE1831	15	3
Hippocampi C57Bl/6 strain injected 16mg/kg kainic acid 1hr post onset of seizures _vs_ saline	Hippocampi from mice undergoing kainic acid induced seizures	GSE49030	90	3
Hippocampi C57Bl/6 strain injected 16mg/kg kainic acid 4hr post onset of seizures _vs_ saline	Hippocampi from mice undergoing kainic acid induced seizures	GSE49030	90	3
Hippocampi C57Bl/6 strain injected 16mg/kg kainic acid 8hr post onset of seizures _vs_ saline	Hippocampi from mice undergoing kainic acid induced seizures	GSE49030	90	3
Hippocampi C57Bl/6 strain injected 16mg/kg kainic acid 24hr post onset of seizures _vs_ saline	Hippocampi from mice undergoing kainic acid induced seizures	GSE49030	90	3
Cortical neurons of P0 mice depolarized with KCL - 1hr _vs_ 0hr_GPL1244	Cortical and hippocampal neuron gene expression profiles following KCl depolarization	GSE11261	0	3	8
Cortical neurons of P0 mice depolarized with KCL - 6hr _vs_ 0hr_GPL1248	Cortical and hippocampal neuron gene expression profiles following KCl depolarization	GSE11261	0	3	8
Hippocampal neurons of E16 mice depolarized with KCL - 1hr _vs_ 0hr_GPL323	Cortical and hippocampal neuron gene expression profiles following KCl depolarization	GSE11261	E16	3	5
Hippocampal neurons of E16 mice depolarized with KCL - 3hr _vs_ 0hr_GPL327	Cortical and hippocampal neuron gene expression profiles following KCl depolarization	GSE11261	E16	3	5
Hippocampal neurons of E16 mice depolarized with KCL - 6hr _vs_ 0hr_GPL342	Cortical and hippocampal neuron gene expression profiles following KCl depolarization	GSE11261	E16	3	5
Cortical neurons from E15 mouse embryos - 25uM bicuculline treated for 6hr _vs_ untreated	Identification of response genes upon neuronal activation in mouse cortical neurons	GSE29139	E15	3	12
pilocarpine_1hour_FC1.2PV0.05	Temporal changes in mice hippocampus transcriptome after pilocarpine-induced seizure	GSE198498	42-49	3
pilocarpine_8hour_FC1.2PV0.05	Temporal changes in mice hippocampus transcriptome after pilocarpine-induced seizure	GSE198498	42-49	3
pilocarpine_36hour_FC1.2PV0.05	Temporal changes in mice hippocampus transcriptome after pilocarpine-induced seizure	GSE198498	42-49	3
pilocarpine_1hr	Profiling status epilepticus-induced changes in hippocampal RNA expression using high-throughput RNA sequencing	GSE72402	70	2
pilocarpine_6hr	Profiling status epilepticus-induced changes in hippocampal RNA expression using high-throughput RNA sequencing	GSE72402	70	2
pilocarpine_12hr	Profiling status epilepticus-induced changes in hippocampal RNA expression using high-throughput RNA sequencing	GSE72402	70	2
Sleep Deprivation Datasets - Bulk RNA
Brain from AKR-J mice sleep deprived for 6hr from ZT 0 (light-onset) _vs_ time matched not deprived	Sleep deprivation in the brain of three inbred mouse strains	GSE9442	84-91	9
Brain from AKR-J mice sleep deprived for 6hr from ZT 6 _vs_ time matched not deprived	Sleep deprivation in the brain of three inbred mouse strains	GSE9442	84-91	9
Brain from AKR-J mice sleep deprived for 6hr from ZT 12 (dark onset) _vs_ time matched not deprived	Sleep deprivation in the brain of three inbred mouse strains	GSE9442	84-91	9
Brain from AKR-J mice sleep deprived for 6hr from ZT 18 _vs_ time matched not deprived	Sleep deprivation in the brain of three inbred mouse strains	GSE9442	84-91	9
Brain from C57 mice sleep deprived for 6hr from ZT 0 (light-onset) _vs_ time matched not deprived	Sleep deprivation in the brain of three inbred mouse strains	GSE9442	84-91	9
Brain from C57 mice sleep deprived for 6hr from ZT 6 _vs_ time matched not deprived	Sleep deprivation in the brain of three inbred mouse strains	GSE9442	84-91	9
Brain from C57 mice sleep deprived for 6hr from ZT 12 (dark onset) _vs_ time matched not deprived	Sleep deprivation in the brain of three inbred mouse strains	GSE9442	84-91	9
Brain from C57 mice sleep deprived for 6hr from ZT 18 _vs_ time matched not deprived	Sleep deprivation in the brain of three inbred mouse strains	GSE9442	84-91	9
Brain from DBA mice sleep deprived for 6hr from ZT 0 (light-onset) _vs_ time matched not deprived	Sleep deprivation in the brain of three inbred mouse strains	GSE9442	84-91	9
Brain from DBA mice sleep deprived for 6hr from ZT 6 _vs_ time matched not deprived	Sleep deprivation in the brain of three inbred mouse strains	GSE9442	84-91	9
Brain from DBA mice sleep deprived for 6hr from ZT 12 (dark onset) _vs_ time matched not deprived	Sleep deprivation in the brain of three inbred mouse strains	GSE9442	84-91	9
Brain from DBA mice sleep deprived for 6hr from ZT 18 _vs_ time matched not deprived	Sleep deprivation in the brain of three inbred mouse strains	GSE9442	84-91	9
Hypothalami from mice - sleep deprived for 3hr _vs_ undisturbed sleep control	Cerebral cortices and hypothalami of mice after sleep deprivation	GSE6514	70	5
Hypothalami from mice - sleep deprived for 6hr _vs_ undisturbed sleep control	Cerebral cortices and hypothalami of mice after sleep deprivation	GSE6514	70	5
Hypothalami from mice - sleep deprived for 9hr _vs_ undisturbed sleep control	Cerebral cortices and hypothalami of mice after sleep deprivation	GSE6514	70	5
Hypothalami from mice - sleep deprived for 12hr _vs_ undisturbed sleep control	Cerebral cortices and hypothalami of mice after sleep deprivation	GSE6514	70	5
Cerebral cortices from mice - sleep deprived for 3hr _vs_ undisturbed sleep control	Cerebral cortices and hypothalami of mice after sleep deprivation	GSE6514	70	5
Cerebral cortices from mice - sleep deprived for 6hr _vs_ undisturbed sleep control	Cerebral cortices and hypothalami of mice after sleep deprivation	GSE6514	70	5
Cerebral cortices from mice - sleep deprived for 9hr _vs_ undisturbed sleep control	Cerebral cortices and hypothalami of mice after sleep deprivation	GSE6514	70	5
Cerebral cortices from mice - sleep deprived for 12hr _vs_ undisturbed sleep control	Cerebral cortices and hypothalami of mice after sleep deprivation	GSE6514	70	5
Hippocampi from 2mo C57BL6 males subject to 5hr sleep-deprivation _vs_ normal rested controls	Hippocampi from sleep deprived and normal mice	GSE33302	60-120	8
Sleep Deprivation Datasets - snRNA
Cortex endothelial cells	Gene expression profile at single cell level of the cerebral cortex at different sleep need	GSE137665	63-84
Hypothalamus endothelial cells	Gene expression profile at single cell level of the cerebral cortex at different sleep need	GSE137665	63-84
Cortex microglia	Gene expression profile at single cell level of the cerebral cortex at different sleep need	GSE137665	63-84
Hypothalamus microglia	Gene expression profile at single cell level of the cerebral cortex at different sleep need	GSE137665	63-84
Cortex neuron	Gene expression profile at single cell level of the cerebral cortex at different sleep need	GSE137665	63-84
Hypothalamus neuron	Gene expression profile at single cell level of the cerebral cortex at different sleep need	GSE137665	63-84
Cortex ependymocyte	Gene expression profile at single cell level of the cerebral cortex at different sleep need	GSE137665	63-84
Hypothalamus ependymocyte	Gene expression profile at single cell level of the cerebral cortex at different sleep need	GSE137665	63-84
Cortex astrocyte	Gene expression profile at single cell level of the cerebral cortex at different sleep need	GSE137665	63-84
Hypothalamus astrocyte	Gene expression profile at single cell level of the cerebral cortex at different sleep need	GSE137665	63-84
Cortex oligodendrocyte	Gene expression profile at single cell level of the cerebral cortex at different sleep need	GSE137665	63-84
Aging Datasets - Bulk RNA
P8 vs Adult (33-week-old) mice	The developing mouse dentate gyrus, Gene expression microarray analysis on the medial prefrontal cortex and dentate gyrus of Schnurri-2 knockout and wild-type control mice	GSE113727, GSE42778	8, 231	5, 6
P1 vs P7 mice	Integrated transcriptional analysis unveils the dynamics of cellular differentiation in the developing mouse hippocampus	GSE79380	1, 7	4, 3
P7 vs P15 mice	Integrated transcriptional analysis unveils the dynamics of cellular differentiation in the developing mouse hippocampus	GSE79380	7, 15	3, 3
P15 vs P30 mice	Integrated transcriptional analysis unveils the dynamics of cellular differentiation in the developing mouse hippocampus	GSE79380	15, 30	3, 6
