# Supplementary material for: Sleep Deprivation and Neuronal Hyperexcitation Share Transcriptomic Signatures
Source: Neuropsychopharmacol Rep. 2026 Jun 30;46(3):e70150. doi: 10.1002/npr2.70150 (PMC13318531; doi:10.1002/npr2.70150)
Supplement: Supplementary file 3 — Table S3: Transcriptomic overlap between each bulk RNA‐seq/microarray SD dataset and neuronal hyperexcitation dataset. The table displays the overlap p‐value for each SD and neuronal hyperexcitation dataset comparison along with whether that correlation is associated with concordant (+) or discordant (−) gene expression patterns. [file NPR2-46-e70150-s001.xlsx]

## Sheet: Sheet1
Hyperexcitation Dataset Name	Study Name	GEO ID	Sleep Deprivation Dataset Name	Study Name	GEO ID	Correlation	P-Value_2	Hyper_Age	Hyper_time_after_treatment	Hyper_strain	Hyper_tissue	Hyper_sex	SD_Age	SD_duration	SD_initiation_time	SD_strain	SD_tissue	SD_sex
Stimx10.24hrs_AllGeneList	RNA-seq_220329_adjP-shFC	GSE227200	Brain from AKR-J mice sleep deprived for 6hr from ZT 0 (light-onset) _vs_ time matched not deprived	Sleep deprivation in the brain of three inbred mouse strains	GSE9442	+	2.5e-06	90-120	24	Ai32	dentate gyrus	mixed	84-91	6	0	AKR-J	whole brain	male
Stimx10.24hrs_AllGeneList	RNA-seq_220329_adjP-shFC	GSE227200	Brain from AKR-J mice sleep deprived for 6hr from ZT 6 _vs_ time matched not deprived	Sleep deprivation in the brain of three inbred mouse strains	GSE9442	+	8.4e-15	90-120	24	Ai32	dentate gyrus	mixed	84-91	6	6	AKR-J	whole brain	male
Stimx10.24hrs_AllGeneList	RNA-seq_220329_adjP-shFC	GSE227200	Brain from AKR-J mice sleep deprived for 6hr from ZT 12 (dark onset) _vs_ time matched not deprived	Sleep deprivation in the brain of three inbred mouse strains	GSE9442	+	1.3e-15	90-120	24	Ai32	dentate gyrus	mixed	84-91	6	12	AKR-J	whole brain	male
Stimx10.24hrs_AllGeneList	RNA-seq_220329_adjP-shFC	GSE227200	Brain from AKR-J mice sleep deprived for 6hr from ZT 18 _vs_ time matched not deprived	Sleep deprivation in the brain of three inbred mouse strains	GSE9442	+	0.0015	90-120	24	Ai32	dentate gyrus	mixed	84-91	6	18	AKR-J	whole brain	male
Stimx10.24hrs_AllGeneList	RNA-seq_220329_adjP-shFC	GSE227200	Brain from C57 mice sleep deprived for 6hr from ZT 0 (light-onset) _vs_ time matched not deprived	Sleep deprivation in the brain of three inbred mouse strains	GSE9442	+	1e-08	90-120	24	Ai32	dentate gyrus	mixed	84-91	6	0	C57/BL6	whole brain	male
Stimx10.24hrs_AllGeneList	RNA-seq_220329_adjP-shFC	GSE227200	Brain from C57 mice sleep deprived for 6hr from ZT 6 _vs_ time matched not deprived	Sleep deprivation in the brain of three inbred mouse strains	GSE9442	+	1.8e-11	90-120	24	Ai32	dentate gyrus	mixed	84-91	6	6	C57/BL6	whole brain	male
Stimx10.24hrs_AllGeneList	RNA-seq_220329_adjP-shFC	GSE227200	Brain from C57 mice sleep deprived for 6hr from ZT 12 (dark onset) _vs_ time matched not deprived	Sleep deprivation in the brain of three inbred mouse strains	GSE9442	+	1.5e-21	90-120	24	Ai32	dentate gyrus	mixed	84-91	6	12	C57/BL6	whole brain	male
Stimx10.24hrs_AllGeneList	RNA-seq_220329_adjP-shFC	GSE227200	Brain from C57 mice sleep deprived for 6hr from ZT 18 _vs_ time matched not deprived	Sleep deprivation in the brain of three inbred mouse strains	GSE9442	+	0.0318	90-120	24	Ai32	dentate gyrus	mixed	84-91	6	18	C57/BL6	whole brain	male
Stimx10.24hrs_AllGeneList	RNA-seq_220329_adjP-shFC	GSE227200	Brain from DBA mice sleep deprived for 6hr from ZT 0 (light-onset) _vs_ time matched not deprived	Sleep deprivation in the brain of three inbred mouse strains	GSE9442	+	1.5e-07	90-120	24	Ai32	dentate gyrus	mixed	84-91	6	0	DBA	whole brain	male
Stimx10.24hrs_AllGeneList	RNA-seq_220329_adjP-shFC	GSE227200	Brain from DBA mice sleep deprived for 6hr from ZT 6 _vs_ time matched not deprived	Sleep deprivation in the brain of three inbred mouse strains	GSE9442	+	2e-15	90-120	24	Ai32	dentate gyrus	mixed	84-91	6	6	DBA	whole brain	male
Stimx10.24hrs_AllGeneList	RNA-seq_220329_adjP-shFC	GSE227200	Brain from DBA mice sleep deprived for 6hr from ZT 12 (dark onset) _vs_ time matched not deprived	Sleep deprivation in the brain of three inbred mouse strains	GSE9442	+	1.3e-12	90-120	24	Ai32	dentate gyrus	mixed	84-91	6	12	DBA	whole brain	male
Stimx10.24hrs_AllGeneList	RNA-seq_220329_adjP-shFC	GSE227200	Brain from DBA mice sleep deprived for 6hr from ZT 18 _vs_ time matched not deprived	Sleep deprivation in the brain of three inbred mouse strains	GSE9442	+	1.5e-05	90-120	24	Ai32	dentate gyrus	mixed	84-91	6	18	DBA	whole brain	male
Stimx10.24hrs_AllGeneList	RNA-seq_220329_adjP-shFC	GSE227200	Hypothalami from mice - sleep deprived for 3hr _vs_ undisturbed sleep control	Cerebral cortices and hypothalami of mice after sleep deprivation	GSE6514	+	0.0001	90-120	24	Ai32	dentate gyrus	mixed	70	3	0	C57/BL6	hippocampus	male
Stimx10.24hrs_AllGeneList	RNA-seq_220329_adjP-shFC	GSE227200	Hypothalami from mice - sleep deprived for 6hr _vs_ undisturbed sleep control	Cerebral cortices and hypothalami of mice after sleep deprivation	GSE6514	+	4.7e-07	90-120	24	Ai32	dentate gyrus	mixed	70	6	0	C57/BL6	hippocampus	male
Stimx10.24hrs_AllGeneList	RNA-seq_220329_adjP-shFC	GSE227200	Hypothalami from mice - sleep deprived for 9hr _vs_ undisturbed sleep control	Cerebral cortices and hypothalami of mice after sleep deprivation	GSE6514	+	0.2276	90-120	24	Ai32	dentate gyrus	mixed	70	9	0	C57/BL6	hippocampus	male
Stimx10.24hrs_AllGeneList	RNA-seq_220329_adjP-shFC	GSE227200	Hypothalami from mice - sleep deprived for 12hr _vs_ undisturbed sleep control	Cerebral cortices and hypothalami of mice after sleep deprivation	GSE6514	+	1.4e-05	90-120	24	Ai32	dentate gyrus	mixed	70	12	0	C57/BL6	hippocampus	male
Stimx10.24hrs_AllGeneList	RNA-seq_220329_adjP-shFC	GSE227200	Cerebral cortices from mice - sleep deprived for 3hr _vs_ undisturbed sleep control	Cerebral cortices and hypothalami of mice after sleep deprivation	GSE6514	+	3.8e-06	90-120	24	Ai32	dentate gyrus	mixed	70	3	0	C57/BL6	cerebellum	male
Stimx10.24hrs_AllGeneList	RNA-seq_220329_adjP-shFC	GSE227200	Cerebral cortices from mice - sleep deprived for 6hr _vs_ undisturbed sleep control	Cerebral cortices and hypothalami of mice after sleep deprivation	GSE6514	+	5.3e-13	90-120	24	Ai32	dentate gyrus	mixed	70	6	0	C57/BL6	cerebellum	male
Stimx10.24hrs_AllGeneList	RNA-seq_220329_adjP-shFC	GSE227200	Cerebral cortices from mice - sleep deprived for 9hr _vs_ undisturbed sleep control	Cerebral cortices and hypothalami of mice after sleep deprivation	GSE6514	+	3.7e-08	90-120	24	Ai32	dentate gyrus	mixed	70	9	0	C57/BL6	cerebellum	male
Stimx10.24hrs_AllGeneList	RNA-seq_220329_adjP-shFC	GSE227200	Cerebral cortices from mice - sleep deprived for 12hr _vs_ undisturbed sleep control	Cerebral cortices and hypothalami of mice after sleep deprivation	GSE6514	+	2.6e-14	90-120	24	Ai32	dentate gyrus	mixed	70	12	0	C57/BL6	cerebellum	male
Stimx10.24hrs_AllGeneList	RNA-seq_220329_adjP-shFC	GSE227200	Hippocampi from 2mo C57BL6 males subject to 5hr sleep-deprivation _vs_ normal rested controls	Hippocampi from sleep deprived and normal mice	GSE33302	+	7.6e-15	90-120	24	Ai32	dentate gyrus	mixed	60-120	5	2025-04-06	C57BL/6J	hippocampus	male
Stimx10.2wks_AllGeneList	RNA-seq_220329_adjP-shFC	GSE227200	Brain from AKR-J mice sleep deprived for 6hr from ZT 0 (light-onset) _vs_ time matched not deprived	Sleep deprivation in the brain of three inbred mouse strains	GSE9442	+	0.0015	90-120	336	Ai32	dentate gyrus	mixed	84-91	6	0	AKR-J	whole brain	male
Stimx10.2wks_AllGeneList	RNA-seq_220329_adjP-shFC	GSE227200	Brain from AKR-J mice sleep deprived for 6hr from ZT 6 _vs_ time matched not deprived	Sleep deprivation in the brain of three inbred mouse strains	GSE9442	+	2.3e-09	90-120	336	Ai32	dentate gyrus	mixed	84-91	6	6	AKR-J	whole brain	male
Stimx10.2wks_AllGeneList	RNA-seq_220329_adjP-shFC	GSE227200	Brain from AKR-J mice sleep deprived for 6hr from ZT 12 (dark onset) _vs_ time matched not deprived	Sleep deprivation in the brain of three inbred mouse strains	GSE9442	+	2.3e-11	90-120	336	Ai32	dentate gyrus	mixed	84-91	6	12	AKR-J	whole brain	male
Stimx10.2wks_AllGeneList	RNA-seq_220329_adjP-shFC	GSE227200	Brain from AKR-J mice sleep deprived for 6hr from ZT 18 _vs_ time matched not deprived	Sleep deprivation in the brain of three inbred mouse strains	GSE9442	+	0.0719	90-120	336	Ai32	dentate gyrus	mixed	84-91	6	18	AKR-J	whole brain	male
Stimx10.2wks_AllGeneList	RNA-seq_220329_adjP-shFC	GSE227200	Brain from C57 mice sleep deprived for 6hr from ZT 0 (light-onset) _vs_ time matched not deprived	Sleep deprivation in the brain of three inbred mouse strains	GSE9442	+	5.5e-05	90-120	336	Ai32	dentate gyrus	mixed	84-91	6	0	C57/BL6	whole brain	male
Stimx10.2wks_AllGeneList	RNA-seq_220329_adjP-shFC	GSE227200	Brain from C57 mice sleep deprived for 6hr from ZT 6 _vs_ time matched not deprived	Sleep deprivation in the brain of three inbred mouse strains	GSE9442	+	6.8e-08	90-120	336	Ai32	dentate gyrus	mixed	84-91	6	6	C57/BL6	whole brain	male
Stimx10.2wks_AllGeneList	RNA-seq_220329_adjP-shFC	GSE227200	Brain from C57 mice sleep deprived for 6hr from ZT 12 (dark onset) _vs_ time matched not deprived	Sleep deprivation in the brain of three inbred mouse strains	GSE9442	+	1.2e-08	90-120	336	Ai32	dentate gyrus	mixed	84-91	6	12	C57/BL6	whole brain	male
Stimx10.2wks_AllGeneList	RNA-seq_220329_adjP-shFC	GSE227200	Brain from C57 mice sleep deprived for 6hr from ZT 18 _vs_ time matched not deprived	Sleep deprivation in the brain of three inbred mouse strains	GSE9442	+	0.2307	90-120	336	Ai32	dentate gyrus	mixed	84-91	6	18	C57/BL6	whole brain	male
Stimx10.2wks_AllGeneList	RNA-seq_220329_adjP-shFC	GSE227200	Brain from DBA mice sleep deprived for 6hr from ZT 0 (light-onset) _vs_ time matched not deprived	Sleep deprivation in the brain of three inbred mouse strains	GSE9442	+	3.6e-06	90-120	336	Ai32	dentate gyrus	mixed	84-91	6	0	DBA	whole brain	male
Stimx10.2wks_AllGeneList	RNA-seq_220329_adjP-shFC	GSE227200	Brain from DBA mice sleep deprived for 6hr from ZT 6 _vs_ time matched not deprived	Sleep deprivation in the brain of three inbred mouse strains	GSE9442	+	1.4e-12	90-120	336	Ai32	dentate gyrus	mixed	84-91	6	6	DBA	whole brain	male
Stimx10.2wks_AllGeneList	RNA-seq_220329_adjP-shFC	GSE227200	Brain from DBA mice sleep deprived for 6hr from ZT 12 (dark onset) _vs_ time matched not deprived	Sleep deprivation in the brain of three inbred mouse strains	GSE9442	+	1e-11	90-120	336	Ai32	dentate gyrus	mixed	84-91	6	12	DBA	whole brain	male
Stimx10.2wks_AllGeneList	RNA-seq_220329_adjP-shFC	GSE227200	Brain from DBA mice sleep deprived for 6hr from ZT 18 _vs_ time matched not deprived	Sleep deprivation in the brain of three inbred mouse strains	GSE9442	+	0.074	90-120	336	Ai32	dentate gyrus	mixed	84-91	6	18	DBA	whole brain	male
Stimx10.2wks_AllGeneList	RNA-seq_220329_adjP-shFC	GSE227200	Hypothalami from mice - sleep deprived for 3hr _vs_ undisturbed sleep control	Cerebral cortices and hypothalami of mice after sleep deprivation	GSE6514	+	0.0378	90-120	336	Ai32	dentate gyrus	mixed	70	3	0	C57/BL6	hippocampus	male
Stimx10.2wks_AllGeneList	RNA-seq_220329_adjP-shFC	GSE227200	Hypothalami from mice - sleep deprived for 6hr _vs_ undisturbed sleep control	Cerebral cortices and hypothalami of mice after sleep deprivation	GSE6514	+	0.0149	90-120	336	Ai32	dentate gyrus	mixed	70	6	0	C57/BL6	hippocampus	male
Stimx10.2wks_AllGeneList	RNA-seq_220329_adjP-shFC	GSE227200	Hypothalami from mice - sleep deprived for 9hr _vs_ undisturbed sleep control	Cerebral cortices and hypothalami of mice after sleep deprivation	GSE6514	+	0.2317	90-120	336	Ai32	dentate gyrus	mixed	70	9	0	C57/BL6	hippocampus	male
Stimx10.2wks_AllGeneList	RNA-seq_220329_adjP-shFC	GSE227200	Hypothalami from mice - sleep deprived for 12hr _vs_ undisturbed sleep control	Cerebral cortices and hypothalami of mice after sleep deprivation	GSE6514	+	0.0788	90-120	336	Ai32	dentate gyrus	mixed	70	12	0	C57/BL6	hippocampus	male
Stimx10.2wks_AllGeneList	RNA-seq_220329_adjP-shFC	GSE227200	Cerebral cortices from mice - sleep deprived for 3hr _vs_ undisturbed sleep control	Cerebral cortices and hypothalami of mice after sleep deprivation	GSE6514	+	2.4e-07	90-120	336	Ai32	dentate gyrus	mixed	70	3	0	C57/BL6	cerebellum	male
Stimx10.2wks_AllGeneList	RNA-seq_220329_adjP-shFC	GSE227200	Cerebral cortices from mice - sleep deprived for 6hr _vs_ undisturbed sleep control	Cerebral cortices and hypothalami of mice after sleep deprivation	GSE6514	+	1.2e-10	90-120	336	Ai32	dentate gyrus	mixed	70	6	0	C57/BL6	cerebellum	male
Stimx10.2wks_AllGeneList	RNA-seq_220329_adjP-shFC	GSE227200	Cerebral cortices from mice - sleep deprived for 9hr _vs_ undisturbed sleep control	Cerebral cortices and hypothalami of mice after sleep deprivation	GSE6514	+	7.1e-06	90-120	336	Ai32	dentate gyrus	mixed	70	9	0	C57/BL6	cerebellum	male
Stimx10.2wks_AllGeneList	RNA-seq_220329_adjP-shFC	GSE227200	Cerebral cortices from mice - sleep deprived for 12hr _vs_ undisturbed sleep control	Cerebral cortices and hypothalami of mice after sleep deprivation	GSE6514	+	3.7e-08	90-120	336	Ai32	dentate gyrus	mixed	70	12	0	C57/BL6	cerebellum	male
Stimx10.2wks_AllGeneList	RNA-seq_220329_adjP-shFC	GSE227200	Hippocampi from 2mo C57BL6 males subject to 5hr sleep-deprivation _vs_ normal rested controls	Hippocampi from sleep deprived and normal mice	GSE33302	+	1.8e-07	90-120	336	Ai32	dentate gyrus	mixed	60-120	5	5	C57BL/6J	hippocampus	male
Stimx3.24hrs_AllGeneList	RNA-seq_220329_adjP-shFC	GSE227200	Brain from AKR-J mice sleep deprived for 6hr from ZT 0 (light-onset) _vs_ time matched not deprived	Sleep deprivation in the brain of three inbred mouse strains	GSE9442	+	3.3e-12	90-120	24	Ai32	dentate gyrus	mixed	84-91	6	0	AKR-J	whole brain	male
Stimx3.24hrs_AllGeneList	RNA-seq_220329_adjP-shFC	GSE227200	Brain from AKR-J mice sleep deprived for 6hr from ZT 6 _vs_ time matched not deprived	Sleep deprivation in the brain of three inbred mouse strains	GSE9442	+	3.6e-27	90-120	24	Ai32	dentate gyrus	mixed	84-91	6	6	AKR-J	whole brain	male
Stimx3.24hrs_AllGeneList	RNA-seq_220329_adjP-shFC	GSE227200	Brain from AKR-J mice sleep deprived for 6hr from ZT 12 (dark onset) _vs_ time matched not deprived	Sleep deprivation in the brain of three inbred mouse strains	GSE9442	+	3.5e-30	90-120	24	Ai32	dentate gyrus	mixed	84-91	6	12	AKR-J	whole brain	male
Stimx3.24hrs_AllGeneList	RNA-seq_220329_adjP-shFC	GSE227200	Brain from AKR-J mice sleep deprived for 6hr from ZT 18 _vs_ time matched not deprived	Sleep deprivation in the brain of three inbred mouse strains	GSE9442	+	0.0014	90-120	24	Ai32	dentate gyrus	mixed	84-91	6	18	AKR-J	whole brain	male
Stimx3.24hrs_AllGeneList	RNA-seq_220329_adjP-shFC	GSE227200	Brain from C57 mice sleep deprived for 6hr from ZT 0 (light-onset) _vs_ time matched not deprived	Sleep deprivation in the brain of three inbred mouse strains	GSE9442	+	5.7e-15	90-120	24	Ai32	dentate gyrus	mixed	84-91	6	0	C57/BL6	whole brain	male
Stimx3.24hrs_AllGeneList	RNA-seq_220329_adjP-shFC	GSE227200	Brain from C57 mice sleep deprived for 6hr from ZT 6 _vs_ time matched not deprived	Sleep deprivation in the brain of three inbred mouse strains	GSE9442	+	3.7e-16	90-120	24	Ai32	dentate gyrus	mixed	84-91	6	6	C57/BL6	whole brain	male
Stimx3.24hrs_AllGeneList	RNA-seq_220329_adjP-shFC	GSE227200	Brain from C57 mice sleep deprived for 6hr from ZT 12 (dark onset) _vs_ time matched not deprived	Sleep deprivation in the brain of three inbred mouse strains	GSE9442	+	4.2e-30	90-120	24	Ai32	dentate gyrus	mixed	84-91	6	12	C57/BL6	whole brain	male
Stimx3.24hrs_AllGeneList	RNA-seq_220329_adjP-shFC	GSE227200	Brain from C57 mice sleep deprived for 6hr from ZT 18 _vs_ time matched not deprived	Sleep deprivation in the brain of three inbred mouse strains	GSE9442	+	0.0031	90-120	24	Ai32	dentate gyrus	mixed	84-91	6	18	C57/BL6	whole brain	male
Stimx3.24hrs_AllGeneList	RNA-seq_220329_adjP-shFC	GSE227200	Brain from DBA mice sleep deprived for 6hr from ZT 0 (light-onset) _vs_ time matched not deprived	Sleep deprivation in the brain of three inbred mouse strains	GSE9442	+	1.7e-10	90-120	24	Ai32	dentate gyrus	mixed	84-91	6	0	DBA	whole brain	male
Stimx3.24hrs_AllGeneList	RNA-seq_220329_adjP-shFC	GSE227200	Brain from DBA mice sleep deprived for 6hr from ZT 6 _vs_ time matched not deprived	Sleep deprivation in the brain of three inbred mouse strains	GSE9442	+	5.3e-27	90-120	24	Ai32	dentate gyrus	mixed	84-91	6	6	DBA	whole brain	male
Stimx3.24hrs_AllGeneList	RNA-seq_220329_adjP-shFC	GSE227200	Brain from DBA mice sleep deprived for 6hr from ZT 12 (dark onset) _vs_ time matched not deprived	Sleep deprivation in the brain of three inbred mouse strains	GSE9442	+	1e-25	90-120	24	Ai32	dentate gyrus	mixed	84-91	6	12	DBA	whole brain	male
Stimx3.24hrs_AllGeneList	RNA-seq_220329_adjP-shFC	GSE227200	Brain from DBA mice sleep deprived for 6hr from ZT 18 _vs_ time matched not deprived	Sleep deprivation in the brain of three inbred mouse strains	GSE9442	+	0.0003	90-120	24	Ai32	dentate gyrus	mixed	84-91	6	18	DBA	whole brain	male
Stimx3.24hrs_AllGeneList	RNA-seq_220329_adjP-shFC	GSE227200	Hypothalami from mice - sleep deprived for 3hr _vs_ undisturbed sleep control	Cerebral cortices and hypothalami of mice after sleep deprivation	GSE6514	+	8.6e-08	90-120	24	Ai32	dentate gyrus	mixed	70	3	0	C57/BL6	hippocampus	male
Stimx3.24hrs_AllGeneList	RNA-seq_220329_adjP-shFC	GSE227200	Hypothalami from mice - sleep deprived for 6hr _vs_ undisturbed sleep control	Cerebral cortices and hypothalami of mice after sleep deprivation	GSE6514	+	4e-12	90-120	24	Ai32	dentate gyrus	mixed	70	6	0	C57/BL6	hippocampus	male
Stimx3.24hrs_AllGeneList	RNA-seq_220329_adjP-shFC	GSE227200	Hypothalami from mice - sleep deprived for 9hr _vs_ undisturbed sleep control	Cerebral cortices and hypothalami of mice after sleep deprivation	GSE6514	+	0.016	90-120	24	Ai32	dentate gyrus	mixed	70	9	0	C57/BL6	hippocampus	male
Stimx3.24hrs_AllGeneList	RNA-seq_220329_adjP-shFC	GSE227200	Hypothalami from mice - sleep deprived for 12hr _vs_ undisturbed sleep control	Cerebral cortices and hypothalami of mice after sleep deprivation	GSE6514	+	0.0002	90-120	24	Ai32	dentate gyrus	mixed	70	12	0	C57/BL6	hippocampus	male
Stimx3.24hrs_AllGeneList	RNA-seq_220329_adjP-shFC	GSE227200	Cerebral cortices from mice - sleep deprived for 3hr _vs_ undisturbed sleep control	Cerebral cortices and hypothalami of mice after sleep deprivation	GSE6514	+	9.8e-17	90-120	24	Ai32	dentate gyrus	mixed	70	3	0	C57/BL6	cerebellum	male
Stimx3.24hrs_AllGeneList	RNA-seq_220329_adjP-shFC	GSE227200	Cerebral cortices from mice - sleep deprived for 6hr _vs_ undisturbed sleep control	Cerebral cortices and hypothalami of mice after sleep deprivation	GSE6514	+	6.6e-26	90-120	24	Ai32	dentate gyrus	mixed	70	6	0	C57/BL6	cerebellum	male
Stimx3.24hrs_AllGeneList	RNA-seq_220329_adjP-shFC	GSE227200	Cerebral cortices from mice - sleep deprived for 9hr _vs_ undisturbed sleep control	Cerebral cortices and hypothalami of mice after sleep deprivation	GSE6514	+	4.1e-15	90-120	24	Ai32	dentate gyrus	mixed	70	9	0	C57/BL6	cerebellum	male
Stimx3.24hrs_AllGeneList	RNA-seq_220329_adjP-shFC	GSE227200	Cerebral cortices from mice - sleep deprived for 12hr _vs_ undisturbed sleep control	Cerebral cortices and hypothalami of mice after sleep deprivation	GSE6514	+	3.2e-20	90-120	24	Ai32	dentate gyrus	mixed	70	12	0	C57/BL6	cerebellum	male
Stimx3.24hrs_AllGeneList	RNA-seq_220329_adjP-shFC	GSE227200	Hippocampi from 2mo C57BL6 males subject to 5hr sleep-deprivation _vs_ normal rested controls	Hippocampi from sleep deprived and normal mice	GSE33302	+	1.2e-26	90-120	24	Ai32	dentate gyrus	mixed	60-120	5	5	C57BL/6J	hippocampus	male
Stimx3.2wks_AllGeneList	RNA-seq_220329_adjP-shFC	GSE227200	Brain from AKR-J mice sleep deprived for 6hr from ZT 0 (light-onset) _vs_ time matched not deprived	Sleep deprivation in the brain of three inbred mouse strains	GSE9442	-	0.0294	90-120	336	Ai32	dentate gyrus	mixed	84-91	6	0	AKR-J	whole brain	male
Stimx3.2wks_AllGeneList	RNA-seq_220329_adjP-shFC	GSE227200	Brain from AKR-J mice sleep deprived for 6hr from ZT 6 _vs_ time matched not deprived	Sleep deprivation in the brain of three inbred mouse strains	GSE9442	-	0.001	90-120	336	Ai32	dentate gyrus	mixed	84-91	6	6	AKR-J	whole brain	male
Stimx3.2wks_AllGeneList	RNA-seq_220329_adjP-shFC	GSE227200	Brain from AKR-J mice sleep deprived for 6hr from ZT 12 (dark onset) _vs_ time matched not deprived	Sleep deprivation in the brain of three inbred mouse strains	GSE9442	-	0.0446	90-120	336	Ai32	dentate gyrus	mixed	84-91	6	12	AKR-J	whole brain	male
Stimx3.2wks_AllGeneList	RNA-seq_220329_adjP-shFC	GSE227200	Brain from AKR-J mice sleep deprived for 6hr from ZT 18 _vs_ time matched not deprived	Sleep deprivation in the brain of three inbred mouse strains	GSE9442	NA	NA	90-120	336	Ai32	dentate gyrus	mixed	84-91	6	18	AKR-J	whole brain	male
Stimx3.2wks_AllGeneList	RNA-seq_220329_adjP-shFC	GSE227200	Brain from C57 mice sleep deprived for 6hr from ZT 0 (light-onset) _vs_ time matched not deprived	Sleep deprivation in the brain of three inbred mouse strains	GSE9442	-	0.0671	90-120	336	Ai32	dentate gyrus	mixed	84-91	6	0	C57/BL6	whole brain	male
Stimx3.2wks_AllGeneList	RNA-seq_220329_adjP-shFC	GSE227200	Brain from C57 mice sleep deprived for 6hr from ZT 6 _vs_ time matched not deprived	Sleep deprivation in the brain of three inbred mouse strains	GSE9442	-	0.007	90-120	336	Ai32	dentate gyrus	mixed	84-91	6	6	C57/BL6	whole brain	male
Stimx3.2wks_AllGeneList	RNA-seq_220329_adjP-shFC	GSE227200	Brain from C57 mice sleep deprived for 6hr from ZT 12 (dark onset) _vs_ time matched not deprived	Sleep deprivation in the brain of three inbred mouse strains	GSE9442		2.9e-07	90-120	336	Ai32	dentate gyrus	mixed	84-91	6	12	C57/BL6	whole brain	male
Stimx3.2wks_AllGeneList	RNA-seq_220329_adjP-shFC	GSE227200	Brain from C57 mice sleep deprived for 6hr from ZT 18 _vs_ time matched not deprived	Sleep deprivation in the brain of three inbred mouse strains	GSE9442	NA	NA	90-120	336	Ai32	dentate gyrus	mixed	84-91	6	18	C57/BL6	whole brain	male
Stimx3.2wks_AllGeneList	RNA-seq_220329_adjP-shFC	GSE227200	Brain from DBA mice sleep deprived for 6hr from ZT 0 (light-onset) _vs_ time matched not deprived	Sleep deprivation in the brain of three inbred mouse strains	GSE9442	-	0.5397	90-120	336	Ai32	dentate gyrus	mixed	84-91	6	0	DBA	whole brain	male
Stimx3.2wks_AllGeneList	RNA-seq_220329_adjP-shFC	GSE227200	Brain from DBA mice sleep deprived for 6hr from ZT 6 _vs_ time matched not deprived	Sleep deprivation in the brain of three inbred mouse strains	GSE9442	-	0.0128	90-120	336	Ai32	dentate gyrus	mixed	84-91	6	6	DBA	whole brain	male
Stimx3.2wks_AllGeneList	RNA-seq_220329_adjP-shFC	GSE227200	Brain from DBA mice sleep deprived for 6hr from ZT 12 (dark onset) _vs_ time matched not deprived	Sleep deprivation in the brain of three inbred mouse strains	GSE9442	-	0.0067	90-120	336	Ai32	dentate gyrus	mixed	84-91	6	12	DBA	whole brain	male
Stimx3.2wks_AllGeneList	RNA-seq_220329_adjP-shFC	GSE227200	Brain from DBA mice sleep deprived for 6hr from ZT 18 _vs_ time matched not deprived	Sleep deprivation in the brain of three inbred mouse strains	GSE9442	-	0.031	90-120	336	Ai32	dentate gyrus	mixed	84-91	6	18	DBA	whole brain	male
Stimx3.2wks_AllGeneList	RNA-seq_220329_adjP-shFC	GSE227200	Hypothalami from mice - sleep deprived for 3hr _vs_ undisturbed sleep control	Cerebral cortices and hypothalami of mice after sleep deprivation	GSE6514	+	0.0337	90-120	336	Ai32	dentate gyrus	mixed	70	3	0	C57/BL6	hippocampus	male
Stimx3.2wks_AllGeneList	RNA-seq_220329_adjP-shFC	GSE227200	Hypothalami from mice - sleep deprived for 6hr _vs_ undisturbed sleep control	Cerebral cortices and hypothalami of mice after sleep deprivation	GSE6514	NA	NA	90-120	336	Ai32	dentate gyrus	mixed	70	6	0	C57/BL6	hippocampus	male
Stimx3.2wks_AllGeneList	RNA-seq_220329_adjP-shFC	GSE227200	Hypothalami from mice - sleep deprived for 9hr _vs_ undisturbed sleep control	Cerebral cortices and hypothalami of mice after sleep deprivation	GSE6514	+	0.0784	90-120	336	Ai32	dentate gyrus	mixed	70	9	0	C57/BL6	hippocampus	male
Stimx3.2wks_AllGeneList	RNA-seq_220329_adjP-shFC	GSE227200	Hypothalami from mice - sleep deprived for 12hr _vs_ undisturbed sleep control	Cerebral cortices and hypothalami of mice after sleep deprivation	GSE6514	+	0.399	90-120	336	Ai32	dentate gyrus	mixed	70	12	0	C57/BL6	hippocampus	male
Stimx3.2wks_AllGeneList	RNA-seq_220329_adjP-shFC	GSE227200	Cerebral cortices from mice - sleep deprived for 3hr _vs_ undisturbed sleep control	Cerebral cortices and hypothalami of mice after sleep deprivation	GSE6514	-	0.1681	90-120	336	Ai32	dentate gyrus	mixed	70	3	0	C57/BL6	cerebellum	male
Stimx3.2wks_AllGeneList	RNA-seq_220329_adjP-shFC	GSE227200	Cerebral cortices from mice - sleep deprived for 6hr _vs_ undisturbed sleep control	Cerebral cortices and hypothalami of mice after sleep deprivation	GSE6514	+	3.4e-05	90-120	336	Ai32	dentate gyrus	mixed	70	6	0	C57/BL6	cerebellum	male
Stimx3.2wks_AllGeneList	RNA-seq_220329_adjP-shFC	GSE227200	Cerebral cortices from mice - sleep deprived for 9hr _vs_ undisturbed sleep control	Cerebral cortices and hypothalami of mice after sleep deprivation	GSE6514	+	2.6e-05	90-120	336	Ai32	dentate gyrus	mixed	70	9	0	C57/BL6	cerebellum	male
Stimx3.2wks_AllGeneList	RNA-seq_220329_adjP-shFC	GSE227200	Cerebral cortices from mice - sleep deprived for 12hr _vs_ undisturbed sleep control	Cerebral cortices and hypothalami of mice after sleep deprivation	GSE6514	+	0.0174	90-120	336	Ai32	dentate gyrus	mixed	70	12	0	C57/BL6	cerebellum	male
Stimx3.2wks_AllGeneList	RNA-seq_220329_adjP-shFC	GSE227200	Hippocampi from 2mo C57BL6 males subject to 5hr sleep-deprivation _vs_ normal rested controls	Hippocampi from sleep deprived and normal mice	GSE33302	+	1.2e-05	90-120	336	Ai32	dentate gyrus	mixed	60-120	5	5	C57BL/6J	hippocampus	male
Hippocampus of P15 rats 1hr post kainate-induced seizure _vs_ non-induced	Hippocampal gene expression following kainate-induced seizures in early postnatal rats	GSE1831	Brain from AKR-J mice sleep deprived for 6hr from ZT 0 (light-onset) _vs_ time matched not deprived	Sleep deprivation in the brain of three inbred mouse strains	GSE9442	NA	NA	15	1	rat	hippocampus	mixed	84-91	6	0	AKR-J	whole brain	male
Hippocampus of P15 rats 1hr post kainate-induced seizure _vs_ non-induced	Hippocampal gene expression following kainate-induced seizures in early postnatal rats	GSE1831	Brain from AKR-J mice sleep deprived for 6hr from ZT 6 _vs_ time matched not deprived	Sleep deprivation in the brain of three inbred mouse strains	GSE9442	+	5.8e-07	15	1	rat	hippocampus	mixed	84-91	6	6	AKR-J	whole brain	male
Hippocampus of P15 rats 1hr post kainate-induced seizure _vs_ non-induced	Hippocampal gene expression following kainate-induced seizures in early postnatal rats	GSE1831	Brain from AKR-J mice sleep deprived for 6hr from ZT 12 (dark onset) _vs_ time matched not deprived	Sleep deprivation in the brain of three inbred mouse strains	GSE9442	+	1.7e-10	15	1	rat	hippocampus	mixed	84-91	6	12	AKR-J	whole brain	male
Hippocampus of P15 rats 1hr post kainate-induced seizure _vs_ non-induced	Hippocampal gene expression following kainate-induced seizures in early postnatal rats	GSE1831	Brain from AKR-J mice sleep deprived for 6hr from ZT 18 _vs_ time matched not deprived	Sleep deprivation in the brain of three inbred mouse strains	GSE9442	+	0.0105	15	1	rat	hippocampus	mixed	84-91	6	18	AKR-J	whole brain	male
Hippocampus of P15 rats 1hr post kainate-induced seizure _vs_ non-induced	Hippocampal gene expression following kainate-induced seizures in early postnatal rats	GSE1831	Brain from C57 mice sleep deprived for 6hr from ZT 0 (light-onset) _vs_ time matched not deprived	Sleep deprivation in the brain of three inbred mouse strains	GSE9442	-	0.177	15	1	rat	hippocampus	mixed	84-91	6	0	C57/BL6	whole brain	male
Hippocampus of P15 rats 1hr post kainate-induced seizure _vs_ non-induced	Hippocampal gene expression following kainate-induced seizures in early postnatal rats	GSE1831	Brain from C57 mice sleep deprived for 6hr from ZT 6 _vs_ time matched not deprived	Sleep deprivation in the brain of three inbred mouse strains	GSE9442	+	3.2e-08	15	1	rat	hippocampus	mixed	84-91	6	6	C57/BL6	whole brain	male
Hippocampus of P15 rats 1hr post kainate-induced seizure _vs_ non-induced	Hippocampal gene expression following kainate-induced seizures in early postnatal rats	GSE1831	Brain from C57 mice sleep deprived for 6hr from ZT 12 (dark onset) _vs_ time matched not deprived	Sleep deprivation in the brain of three inbred mouse strains	GSE9442	+	2.1e-11	15	1	rat	hippocampus	mixed	84-91	6	12	C57/BL6	whole brain	male
Hippocampus of P15 rats 1hr post kainate-induced seizure _vs_ non-induced	Hippocampal gene expression following kainate-induced seizures in early postnatal rats	GSE1831	Brain from C57 mice sleep deprived for 6hr from ZT 18 _vs_ time matched not deprived	Sleep deprivation in the brain of three inbred mouse strains	GSE9442	-	0.3918	15	1	rat	hippocampus	mixed	84-91	6	18	C57/BL6	whole brain	male
Hippocampus of P15 rats 1hr post kainate-induced seizure _vs_ non-induced	Hippocampal gene expression following kainate-induced seizures in early postnatal rats	GSE1831	Brain from DBA mice sleep deprived for 6hr from ZT 0 (light-onset) _vs_ time matched not deprived	Sleep deprivation in the brain of three inbred mouse strains	GSE9442	+	1.4e-05	15	1	rat	hippocampus	mixed	84-91	6	0	DBA	whole brain	male
Hippocampus of P15 rats 1hr post kainate-induced seizure _vs_ non-induced	Hippocampal gene expression following kainate-induced seizures in early postnatal rats	GSE1831	Brain from DBA mice sleep deprived for 6hr from ZT 6 _vs_ time matched not deprived	Sleep deprivation in the brain of three inbred mouse strains	GSE9442	+	3.8e-07	15	1	rat	hippocampus	mixed	84-91	6	6	DBA	whole brain	male
Hippocampus of P15 rats 1hr post kainate-induced seizure _vs_ non-induced	Hippocampal gene expression following kainate-induced seizures in early postnatal rats	GSE1831	Brain from DBA mice sleep deprived for 6hr from ZT 12 (dark onset) _vs_ time matched not deprived	Sleep deprivation in the brain of three inbred mouse strains	GSE9442	+	1.7e-10	15	1	rat	hippocampus	mixed	84-91	6	12	DBA	whole brain	male
Hippocampus of P15 rats 1hr post kainate-induced seizure _vs_ non-induced	Hippocampal gene expression following kainate-induced seizures in early postnatal rats	GSE1831	Brain from DBA mice sleep deprived for 6hr from ZT 18 _vs_ time matched not deprived	Sleep deprivation in the brain of three inbred mouse strains	GSE9442	+	0.0049	15	1	rat	hippocampus	mixed	84-91	6	18	DBA	whole brain	male
Hippocampus of P15 rats 1hr post kainate-induced seizure _vs_ non-induced	Hippocampal gene expression following kainate-induced seizures in early postnatal rats	GSE1831	Hypothalami from mice - sleep deprived for 3hr _vs_ undisturbed sleep control	Cerebral cortices and hypothalami of mice after sleep deprivation	GSE6514	+	0.0003	15	1	rat	hippocampus	mixed	70	3	0	C57/BL6	hippocampus	male
Hippocampus of P15 rats 1hr post kainate-induced seizure _vs_ non-induced	Hippocampal gene expression following kainate-induced seizures in early postnatal rats	GSE1831	Hypothalami from mice - sleep deprived for 6hr _vs_ undisturbed sleep control	Cerebral cortices and hypothalami of mice after sleep deprivation	GSE6514	+	0.0132	15	1	rat	hippocampus	mixed	70	6	0	C57/BL6	hippocampus	male
Hippocampus of P15 rats 1hr post kainate-induced seizure _vs_ non-induced	Hippocampal gene expression following kainate-induced seizures in early postnatal rats	GSE1831	Hypothalami from mice - sleep deprived for 9hr _vs_ undisturbed sleep control	Cerebral cortices and hypothalami of mice after sleep deprivation	GSE6514	+	0.1774	15	1	rat	hippocampus	mixed	70	9	0	C57/BL6	hippocampus	male
Hippocampus of P15 rats 1hr post kainate-induced seizure _vs_ non-induced	Hippocampal gene expression following kainate-induced seizures in early postnatal rats	GSE1831	Hypothalami from mice - sleep deprived for 12hr _vs_ undisturbed sleep control	Cerebral cortices and hypothalami of mice after sleep deprivation	GSE6514	+	0.0643	15	1	rat	hippocampus	mixed	70	12	0	C57/BL6	hippocampus	male
Hippocampus of P15 rats 1hr post kainate-induced seizure _vs_ non-induced	Hippocampal gene expression following kainate-induced seizures in early postnatal rats	GSE1831	Cerebral cortices from mice - sleep deprived for 3hr _vs_ undisturbed sleep control	Cerebral cortices and hypothalami of mice after sleep deprivation	GSE6514	+	0.0069	15	1	rat	hippocampus	mixed	70	3	0	C57/BL6	cerebellum	male
Hippocampus of P15 rats 1hr post kainate-induced seizure _vs_ non-induced	Hippocampal gene expression following kainate-induced seizures in early postnatal rats	GSE1831	Cerebral cortices from mice - sleep deprived for 6hr _vs_ undisturbed sleep control	Cerebral cortices and hypothalami of mice after sleep deprivation	GSE6514	+	0.0018	15	1	rat	hippocampus	mixed	70	6	0	C57/BL6	cerebellum	male
Hippocampus of P15 rats 1hr post kainate-induced seizure _vs_ non-induced	Hippocampal gene expression following kainate-induced seizures in early postnatal rats	GSE1831	Cerebral cortices from mice - sleep deprived for 9hr _vs_ undisturbed sleep control	Cerebral cortices and hypothalami of mice after sleep deprivation	GSE6514	+	0.0017	15	1	rat	hippocampus	mixed	70	9	0	C57/BL6	cerebellum	male
Hippocampus of P15 rats 1hr post kainate-induced seizure _vs_ non-induced	Hippocampal gene expression following kainate-induced seizures in early postnatal rats	GSE1831	Cerebral cortices from mice - sleep deprived for 12hr _vs_ undisturbed sleep control	Cerebral cortices and hypothalami of mice after sleep deprivation	GSE6514	+	0.0004	15	1	rat	hippocampus	mixed	70	12	0	C57/BL6	cerebellum	male
Hippocampus of P15 rats 1hr post kainate-induced seizure _vs_ non-induced	Hippocampal gene expression following kainate-induced seizures in early postnatal rats	GSE1831	Hippocampi from 2mo C57BL6 males subject to 5hr sleep-deprivation _vs_ normal rested controls	Hippocampi from sleep deprived and normal mice	GSE33302	+	2.4e-05	15	1	rat	hippocampus	mixed	60-120	5	5	C57BL/6J	hippocampus	male
Hippocampus of P15 rats 6hr post kainate-induced seizure _vs_ non-induced	Hippocampal gene expression following kainate-induced seizures in early postnatal rats	GSE1831	Brain from AKR-J mice sleep deprived for 6hr from ZT 0 (light-onset) _vs_ time matched not deprived	Sleep deprivation in the brain of three inbred mouse strains	GSE9442	+	2.9e-05	15	6	rat	hippocampus	mixed	84-91	6	0	AKR-J	whole brain	male
Hippocampus of P15 rats 6hr post kainate-induced seizure _vs_ non-induced	Hippocampal gene expression following kainate-induced seizures in early postnatal rats	GSE1831	Brain from AKR-J mice sleep deprived for 6hr from ZT 6 _vs_ time matched not deprived	Sleep deprivation in the brain of three inbred mouse strains	GSE9442	+	5.5e-13	15	6	rat	hippocampus	mixed	84-91	6	6	AKR-J	whole brain	male
Hippocampus of P15 rats 6hr post kainate-induced seizure _vs_ non-induced	Hippocampal gene expression following kainate-induced seizures in early postnatal rats	GSE1831	Brain from AKR-J mice sleep deprived for 6hr from ZT 12 (dark onset) _vs_ time matched not deprived	Sleep deprivation in the brain of three inbred mouse strains	GSE9442	+	8.2e-18	15	6	rat	hippocampus	mixed	84-91	6	12	AKR-J	whole brain	male
Hippocampus of P15 rats 6hr post kainate-induced seizure _vs_ non-induced	Hippocampal gene expression following kainate-induced seizures in early postnatal rats	GSE1831	Brain from AKR-J mice sleep deprived for 6hr from ZT 18 _vs_ time matched not deprived	Sleep deprivation in the brain of three inbred mouse strains	GSE9442	+	0.0004	15	6	rat	hippocampus	mixed	84-91	6	18	AKR-J	whole brain	male
Hippocampus of P15 rats 6hr post kainate-induced seizure _vs_ non-induced	Hippocampal gene expression following kainate-induced seizures in early postnatal rats	GSE1831	Brain from C57 mice sleep deprived for 6hr from ZT 0 (light-onset) _vs_ time matched not deprived	Sleep deprivation in the brain of three inbred mouse strains	GSE9442	+	8e-05	15	6	rat	hippocampus	mixed	84-91	6	0	C57/BL6	whole brain	male
Hippocampus of P15 rats 6hr post kainate-induced seizure _vs_ non-induced	Hippocampal gene expression following kainate-induced seizures in early postnatal rats	GSE1831	Brain from C57 mice sleep deprived for 6hr from ZT 6 _vs_ time matched not deprived	Sleep deprivation in the brain of three inbred mouse strains	GSE9442	+	6.8e-12	15	6	rat	hippocampus	mixed	84-91	6	6	C57/BL6	whole brain	male
Hippocampus of P15 rats 6hr post kainate-induced seizure _vs_ non-induced	Hippocampal gene expression following kainate-induced seizures in early postnatal rats	GSE1831	Brain from C57 mice sleep deprived for 6hr from ZT 12 (dark onset) _vs_ time matched not deprived	Sleep deprivation in the brain of three inbred mouse strains	GSE9442	+	2.2e-19	15	6	rat	hippocampus	mixed	84-91	6	12	C57/BL6	whole brain	male
Hippocampus of P15 rats 6hr post kainate-induced seizure _vs_ non-induced	Hippocampal gene expression following kainate-induced seizures in early postnatal rats	GSE1831	Brain from C57 mice sleep deprived for 6hr from ZT 18 _vs_ time matched not deprived	Sleep deprivation in the brain of three inbred mouse strains	GSE9442	+	0.0345	15	6	rat	hippocampus	mixed	84-91	6	18	C57/BL6	whole brain	male
Hippocampus of P15 rats 6hr post kainate-induced seizure _vs_ non-induced	Hippocampal gene expression following kainate-induced seizures in early postnatal rats	GSE1831	Brain from DBA mice sleep deprived for 6hr from ZT 0 (light-onset) _vs_ time matched not deprived	Sleep deprivation in the brain of three inbred mouse strains	GSE9442	+	4.9e-08	15	6	rat	hippocampus	mixed	84-91	6	0	DBA	whole brain	male
Hippocampus of P15 rats 6hr post kainate-induced seizure _vs_ non-induced	Hippocampal gene expression following kainate-induced seizures in early postnatal rats	GSE1831	Brain from DBA mice sleep deprived for 6hr from ZT 6 _vs_ time matched not deprived	Sleep deprivation in the brain of three inbred mouse strains	GSE9442	+	2e-10	15	6	rat	hippocampus	mixed	84-91	6	6	DBA	whole brain	male
Hippocampus of P15 rats 6hr post kainate-induced seizure _vs_ non-induced	Hippocampal gene expression following kainate-induced seizures in early postnatal rats	GSE1831	Brain from DBA mice sleep deprived for 6hr from ZT 12 (dark onset) _vs_ time matched not deprived	Sleep deprivation in the brain of three inbred mouse strains	GSE9442	+	4e-10	15	6	rat	hippocampus	mixed	84-91	6	12	DBA	whole brain	male
Hippocampus of P15 rats 6hr post kainate-induced seizure _vs_ non-induced	Hippocampal gene expression following kainate-induced seizures in early postnatal rats	GSE1831	Brain from DBA mice sleep deprived for 6hr from ZT 18 _vs_ time matched not deprived	Sleep deprivation in the brain of three inbred mouse strains	GSE9442	+	0.0146	15	6	rat	hippocampus	mixed	84-91	6	18	DBA	whole brain	male
Hippocampus of P15 rats 6hr post kainate-induced seizure _vs_ non-induced	Hippocampal gene expression following kainate-induced seizures in early postnatal rats	GSE1831	Hypothalami from mice - sleep deprived for 3hr _vs_ undisturbed sleep control	Cerebral cortices and hypothalami of mice after sleep deprivation	GSE6514	+	2.5e-06	15	6	rat	hippocampus	mixed	70	3	0	C57/BL6	hippocampus	male
Hippocampus of P15 rats 6hr post kainate-induced seizure _vs_ non-induced	Hippocampal gene expression following kainate-induced seizures in early postnatal rats	GSE1831	Hypothalami from mice - sleep deprived for 6hr _vs_ undisturbed sleep control	Cerebral cortices and hypothalami of mice after sleep deprivation	GSE6514	+	0.0019	15	6	rat	hippocampus	mixed	70	6	0	C57/BL6	hippocampus	male
Hippocampus of P15 rats 6hr post kainate-induced seizure _vs_ non-induced	Hippocampal gene expression following kainate-induced seizures in early postnatal rats	GSE1831	Hypothalami from mice - sleep deprived for 9hr _vs_ undisturbed sleep control	Cerebral cortices and hypothalami of mice after sleep deprivation	GSE6514	+	0.0045	15	6	rat	hippocampus	mixed	70	9	0	C57/BL6	hippocampus	male
Hippocampus of P15 rats 6hr post kainate-induced seizure _vs_ non-induced	Hippocampal gene expression following kainate-induced seizures in early postnatal rats	GSE1831	Hypothalami from mice - sleep deprived for 12hr _vs_ undisturbed sleep control	Cerebral cortices and hypothalami of mice after sleep deprivation	GSE6514	+	0.0002	15	6	rat	hippocampus	mixed	70	12	0	C57/BL6	hippocampus	male
Hippocampus of P15 rats 6hr post kainate-induced seizure _vs_ non-induced	Hippocampal gene expression following kainate-induced seizures in early postnatal rats	GSE1831	Cerebral cortices from mice - sleep deprived for 3hr _vs_ undisturbed sleep control	Cerebral cortices and hypothalami of mice after sleep deprivation	GSE6514	+	9.4e-07	15	6	rat	hippocampus	mixed	70	3	0	C57/BL6	cerebellum	male
Hippocampus of P15 rats 6hr post kainate-induced seizure _vs_ non-induced	Hippocampal gene expression following kainate-induced seizures in early postnatal rats	GSE1831	Cerebral cortices from mice - sleep deprived for 6hr _vs_ undisturbed sleep control	Cerebral cortices and hypothalami of mice after sleep deprivation	GSE6514	+	2.3e-07	15	6	rat	hippocampus	mixed	70	6	0	C57/BL6	cerebellum	male
Hippocampus of P15 rats 6hr post kainate-induced seizure _vs_ non-induced	Hippocampal gene expression following kainate-induced seizures in early postnatal rats	GSE1831	Cerebral cortices from mice - sleep deprived for 9hr _vs_ undisturbed sleep control	Cerebral cortices and hypothalami of mice after sleep deprivation	GSE6514	+	1.2e-06	15	6	rat	hippocampus	mixed	70	9	0	C57/BL6	cerebellum	male
Hippocampus of P15 rats 6hr post kainate-induced seizure _vs_ non-induced	Hippocampal gene expression following kainate-induced seizures in early postnatal rats	GSE1831	Cerebral cortices from mice - sleep deprived for 12hr _vs_ undisturbed sleep control	Cerebral cortices and hypothalami of mice after sleep deprivation	GSE6514	+	5.4e-07	15	6	rat	hippocampus	mixed	70	12	0	C57/BL6	cerebellum	male
Hippocampus of P15 rats 6hr post kainate-induced seizure _vs_ non-induced	Hippocampal gene expression following kainate-induced seizures in early postnatal rats	GSE1831	Hippocampi from 2mo C57BL6 males subject to 5hr sleep-deprivation _vs_ normal rested controls	Hippocampi from sleep deprived and normal mice	GSE33302	+	1.1e-06	15	6	rat	hippocampus	mixed	60-120	5	5	C57BL/6J	hippocampus	male
Hippocampus of P15 rats 24hr post kainate-induced seizure _vs_ non-induced	Hippocampal gene expression following kainate-induced seizures in early postnatal rats	GSE1831	Brain from AKR-J mice sleep deprived for 6hr from ZT 0 (light-onset) _vs_ time matched not deprived	Sleep deprivation in the brain of three inbred mouse strains	GSE9442	+	0.047	15	24	rat	hippocampus	mixed	84-91	6	0	AKR-J	whole brain	male
Hippocampus of P15 rats 24hr post kainate-induced seizure _vs_ non-induced	Hippocampal gene expression following kainate-induced seizures in early postnatal rats	GSE1831	Brain from AKR-J mice sleep deprived for 6hr from ZT 6 _vs_ time matched not deprived	Sleep deprivation in the brain of three inbred mouse strains	GSE9442	-	0.2351	15	24	rat	hippocampus	mixed	84-91	6	6	AKR-J	whole brain	male
Hippocampus of P15 rats 24hr post kainate-induced seizure _vs_ non-induced	Hippocampal gene expression following kainate-induced seizures in early postnatal rats	GSE1831	Brain from AKR-J mice sleep deprived for 6hr from ZT 12 (dark onset) _vs_ time matched not deprived	Sleep deprivation in the brain of three inbred mouse strains	GSE9442	-	0.3716	15	24	rat	hippocampus	mixed	84-91	6	12	AKR-J	whole brain	male
Hippocampus of P15 rats 24hr post kainate-induced seizure _vs_ non-induced	Hippocampal gene expression following kainate-induced seizures in early postnatal rats	GSE1831	Brain from AKR-J mice sleep deprived for 6hr from ZT 18 _vs_ time matched not deprived	Sleep deprivation in the brain of three inbred mouse strains	GSE9442	+	0.0403	15	24	rat	hippocampus	mixed	84-91	6	18	AKR-J	whole brain	male
Hippocampus of P15 rats 24hr post kainate-induced seizure _vs_ non-induced	Hippocampal gene expression following kainate-induced seizures in early postnatal rats	GSE1831	Brain from C57 mice sleep deprived for 6hr from ZT 0 (light-onset) _vs_ time matched not deprived	Sleep deprivation in the brain of three inbred mouse strains	GSE9442	+	0.5842	15	24	rat	hippocampus	mixed	84-91	6	0	C57/BL6	whole brain	male
Hippocampus of P15 rats 24hr post kainate-induced seizure _vs_ non-induced	Hippocampal gene expression following kainate-induced seizures in early postnatal rats	GSE1831	Brain from C57 mice sleep deprived for 6hr from ZT 6 _vs_ time matched not deprived	Sleep deprivation in the brain of three inbred mouse strains	GSE9442	+	0.3786	15	24	rat	hippocampus	mixed	84-91	6	6	C57/BL6	whole brain	male
Hippocampus of P15 rats 24hr post kainate-induced seizure _vs_ non-induced	Hippocampal gene expression following kainate-induced seizures in early postnatal rats	GSE1831	Brain from C57 mice sleep deprived for 6hr from ZT 12 (dark onset) _vs_ time matched not deprived	Sleep deprivation in the brain of three inbred mouse strains	GSE9442	+	0.3288	15	24	rat	hippocampus	mixed	84-91	6	12	C57/BL6	whole brain	male
Hippocampus of P15 rats 24hr post kainate-induced seizure _vs_ non-induced	Hippocampal gene expression following kainate-induced seizures in early postnatal rats	GSE1831	Brain from C57 mice sleep deprived for 6hr from ZT 18 _vs_ time matched not deprived	Sleep deprivation in the brain of three inbred mouse strains	GSE9442	-	0.0321	15	24	rat	hippocampus	mixed	84-91	6	18	C57/BL6	whole brain	male
Hippocampus of P15 rats 24hr post kainate-induced seizure _vs_ non-induced	Hippocampal gene expression following kainate-induced seizures in early postnatal rats	GSE1831	Brain from DBA mice sleep deprived for 6hr from ZT 0 (light-onset) _vs_ time matched not deprived	Sleep deprivation in the brain of three inbred mouse strains	GSE9442	NA	NA	15	24	rat	hippocampus	mixed	84-91	6	0	DBA	whole brain	male
Hippocampus of P15 rats 24hr post kainate-induced seizure _vs_ non-induced	Hippocampal gene expression following kainate-induced seizures in early postnatal rats	GSE1831	Brain from DBA mice sleep deprived for 6hr from ZT 6 _vs_ time matched not deprived	Sleep deprivation in the brain of three inbred mouse strains	GSE9442	-	0.4711	15	24	rat	hippocampus	mixed	84-91	6	6	DBA	whole brain	male
Hippocampus of P15 rats 24hr post kainate-induced seizure _vs_ non-induced	Hippocampal gene expression following kainate-induced seizures in early postnatal rats	GSE1831	Brain from DBA mice sleep deprived for 6hr from ZT 12 (dark onset) _vs_ time matched not deprived	Sleep deprivation in the brain of three inbred mouse strains	GSE9442	-	0.0099	15	24	rat	hippocampus	mixed	84-91	6	12	DBA	whole brain	male
Hippocampus of P15 rats 24hr post kainate-induced seizure _vs_ non-induced	Hippocampal gene expression following kainate-induced seizures in early postnatal rats	GSE1831	Brain from DBA mice sleep deprived for 6hr from ZT 18 _vs_ time matched not deprived	Sleep deprivation in the brain of three inbred mouse strains	GSE9442	+	0.4649	15	24	rat	hippocampus	mixed	84-91	6	18	DBA	whole brain	male
Hippocampus of P15 rats 24hr post kainate-induced seizure _vs_ non-induced	Hippocampal gene expression following kainate-induced seizures in early postnatal rats	GSE1831	Hypothalami from mice - sleep deprived for 3hr _vs_ undisturbed sleep control	Cerebral cortices and hypothalami of mice after sleep deprivation	GSE6514	NA	NA	15	24	rat	hippocampus	mixed	70	3	0	C57/BL6	hippocampus	male
Hippocampus of P15 rats 24hr post kainate-induced seizure _vs_ non-induced	Hippocampal gene expression following kainate-induced seizures in early postnatal rats	GSE1831	Hypothalami from mice - sleep deprived for 6hr _vs_ undisturbed sleep control	Cerebral cortices and hypothalami of mice after sleep deprivation	GSE6514	+	0.0007	15	24	rat	hippocampus	mixed	70	6	0	C57/BL6	hippocampus	male
Hippocampus of P15 rats 24hr post kainate-induced seizure _vs_ non-induced	Hippocampal gene expression following kainate-induced seizures in early postnatal rats	GSE1831	Hypothalami from mice - sleep deprived for 9hr _vs_ undisturbed sleep control	Cerebral cortices and hypothalami of mice after sleep deprivation	GSE6514	-	0.5367	15	24	rat	hippocampus	mixed	70	9	0	C57/BL6	hippocampus	male
Hippocampus of P15 rats 24hr post kainate-induced seizure _vs_ non-induced	Hippocampal gene expression following kainate-induced seizures in early postnatal rats	GSE1831	Hypothalami from mice - sleep deprived for 12hr _vs_ undisturbed sleep control	Cerebral cortices and hypothalami of mice after sleep deprivation	GSE6514	+	0.2493	15	24	rat	hippocampus	mixed	70	12	0	C57/BL6	hippocampus	male
Hippocampus of P15 rats 24hr post kainate-induced seizure _vs_ non-induced	Hippocampal gene expression following kainate-induced seizures in early postnatal rats	GSE1831	Cerebral cortices from mice - sleep deprived for 3hr _vs_ undisturbed sleep control	Cerebral cortices and hypothalami of mice after sleep deprivation	GSE6514	-	0.4765	15	24	rat	hippocampus	mixed	70	3	0	C57/BL6	cerebellum	male
Hippocampus of P15 rats 24hr post kainate-induced seizure _vs_ non-induced	Hippocampal gene expression following kainate-induced seizures in early postnatal rats	GSE1831	Cerebral cortices from mice - sleep deprived for 6hr _vs_ undisturbed sleep control	Cerebral cortices and hypothalami of mice after sleep deprivation	GSE6514	+	0.1518	15	24	rat	hippocampus	mixed	70	6	0	C57/BL6	cerebellum	male
Hippocampus of P15 rats 24hr post kainate-induced seizure _vs_ non-induced	Hippocampal gene expression following kainate-induced seizures in early postnatal rats	GSE1831	Cerebral cortices from mice - sleep deprived for 9hr _vs_ undisturbed sleep control	Cerebral cortices and hypothalami of mice after sleep deprivation	GSE6514	-	0.1169	15	24	rat	hippocampus	mixed	70	9	0	C57/BL6	cerebellum	male
Hippocampus of P15 rats 24hr post kainate-induced seizure _vs_ non-induced	Hippocampal gene expression following kainate-induced seizures in early postnatal rats	GSE1831	Cerebral cortices from mice - sleep deprived for 12hr _vs_ undisturbed sleep control	Cerebral cortices and hypothalami of mice after sleep deprivation	GSE6514	NA	NA	15	24	rat	hippocampus	mixed	70	12	0	C57/BL6	cerebellum	male
Hippocampus of P15 rats 24hr post kainate-induced seizure _vs_ non-induced	Hippocampal gene expression following kainate-induced seizures in early postnatal rats	GSE1831	Hippocampi from 2mo C57BL6 males subject to 5hr sleep-deprivation _vs_ normal rested controls	Hippocampi from sleep deprived and normal mice	GSE33302	-	0.6001	15	24	rat	hippocampus	mixed	60-120	5	5	C57BL/6J	hippocampus	male
Hippocampi C57Bl/6 strain injected 16mg/kg kainic acid 1hr post onset of seizures _vs_ saline	Hippocampi from mice undergoing kainic acid induced seizures	GSE49030	Brain from AKR-J mice sleep deprived for 6hr from ZT 0 (light-onset) _vs_ time matched not deprived	Sleep deprivation in the brain of three inbred mouse strains	GSE9442	+	7e-16	90	1	C57BI/6	hippocampus	male	84-91	6	0	AKR-J	whole brain	male
Hippocampi C57Bl/6 strain injected 16mg/kg kainic acid 1hr post onset of seizures _vs_ saline	Hippocampi from mice undergoing kainic acid induced seizures	GSE49030	Brain from AKR-J mice sleep deprived for 6hr from ZT 6 _vs_ time matched not deprived	Sleep deprivation in the brain of three inbred mouse strains	GSE9442	+	9.9e-31	90	1	C57BI/6	hippocampus	male	84-91	6	6	AKR-J	whole brain	male
Hippocampi C57Bl/6 strain injected 16mg/kg kainic acid 1hr post onset of seizures _vs_ saline	Hippocampi from mice undergoing kainic acid induced seizures	GSE49030	Brain from AKR-J mice sleep deprived for 6hr from ZT 12 (dark onset) _vs_ time matched not deprived	Sleep deprivation in the brain of three inbred mouse strains	GSE9442	+	1.5e-41	90	1	C57BI/6	hippocampus	male	84-91	6	12	AKR-J	whole brain	male
Hippocampi C57Bl/6 strain injected 16mg/kg kainic acid 1hr post onset of seizures _vs_ saline	Hippocampi from mice undergoing kainic acid induced seizures	GSE49030	Brain from AKR-J mice sleep deprived for 6hr from ZT 18 _vs_ time matched not deprived	Sleep deprivation in the brain of three inbred mouse strains	GSE9442	+	9.6e-06	90	1	C57BI/6	hippocampus	male	84-91	6	18	AKR-J	whole brain	male
Hippocampi C57Bl/6 strain injected 16mg/kg kainic acid 1hr post onset of seizures _vs_ saline	Hippocampi from mice undergoing kainic acid induced seizures	GSE49030	Brain from C57 mice sleep deprived for 6hr from ZT 0 (light-onset) _vs_ time matched not deprived	Sleep deprivation in the brain of three inbred mouse strains	GSE9442	+	3.7e-11	90	1	C57BI/6	hippocampus	male	84-91	6	0	C57/BL6	whole brain	male
Hippocampi C57Bl/6 strain injected 16mg/kg kainic acid 1hr post onset of seizures _vs_ saline	Hippocampi from mice undergoing kainic acid induced seizures	GSE49030	Brain from C57 mice sleep deprived for 6hr from ZT 6 _vs_ time matched not deprived	Sleep deprivation in the brain of three inbred mouse strains	GSE9442	+	2.5e-10	90	1	C57BI/6	hippocampus	male	84-91	6	6	C57/BL6	whole brain	male
Hippocampi C57Bl/6 strain injected 16mg/kg kainic acid 1hr post onset of seizures _vs_ saline	Hippocampi from mice undergoing kainic acid induced seizures	GSE49030	Brain from C57 mice sleep deprived for 6hr from ZT 12 (dark onset) _vs_ time matched not deprived	Sleep deprivation in the brain of three inbred mouse strains	GSE9442	+	2e-31	90	1	C57BI/6	hippocampus	male	84-91	6	12	C57/BL6	whole brain	male
Hippocampi C57Bl/6 strain injected 16mg/kg kainic acid 1hr post onset of seizures _vs_ saline	Hippocampi from mice undergoing kainic acid induced seizures	GSE49030	Brain from C57 mice sleep deprived for 6hr from ZT 18 _vs_ time matched not deprived	Sleep deprivation in the brain of three inbred mouse strains	GSE9442	+	1.6e-06	90	1	C57BI/6	hippocampus	male	84-91	6	18	C57/BL6	whole brain	male
Hippocampi C57Bl/6 strain injected 16mg/kg kainic acid 1hr post onset of seizures _vs_ saline	Hippocampi from mice undergoing kainic acid induced seizures	GSE49030	Brain from DBA mice sleep deprived for 6hr from ZT 0 (light-onset) _vs_ time matched not deprived	Sleep deprivation in the brain of three inbred mouse strains	GSE9442	+	1.3e-12	90	1	C57BI/6	hippocampus	male	84-91	6	0	DBA	whole brain	male
Hippocampi C57Bl/6 strain injected 16mg/kg kainic acid 1hr post onset of seizures _vs_ saline	Hippocampi from mice undergoing kainic acid induced seizures	GSE49030	Brain from DBA mice sleep deprived for 6hr from ZT 6 _vs_ time matched not deprived	Sleep deprivation in the brain of three inbred mouse strains	GSE9442	+	9.9e-23	90	1	C57BI/6	hippocampus	male	84-91	6	6	DBA	whole brain	male
Hippocampi C57Bl/6 strain injected 16mg/kg kainic acid 1hr post onset of seizures _vs_ saline	Hippocampi from mice undergoing kainic acid induced seizures	GSE49030	Brain from DBA mice sleep deprived for 6hr from ZT 12 (dark onset) _vs_ time matched not deprived	Sleep deprivation in the brain of three inbred mouse strains	GSE9442	+	3.2e-24	90	1	C57BI/6	hippocampus	male	84-91	6	12	DBA	whole brain	male
Hippocampi C57Bl/6 strain injected 16mg/kg kainic acid 1hr post onset of seizures _vs_ saline	Hippocampi from mice undergoing kainic acid induced seizures	GSE49030	Brain from DBA mice sleep deprived for 6hr from ZT 18 _vs_ time matched not deprived	Sleep deprivation in the brain of three inbred mouse strains	GSE9442	+	5.9e-06	90	1	C57BI/6	hippocampus	male	84-91	6	18	DBA	whole brain	male
Hippocampi C57Bl/6 strain injected 16mg/kg kainic acid 1hr post onset of seizures _vs_ saline	Hippocampi from mice undergoing kainic acid induced seizures	GSE49030	Hypothalami from mice - sleep deprived for 3hr _vs_ undisturbed sleep control	Cerebral cortices and hypothalami of mice after sleep deprivation	GSE6514	+	1.1e-12	90	1	C57BI/6	hippocampus	male	70	3	0	C57/BL6	hippocampus	male
Hippocampi C57Bl/6 strain injected 16mg/kg kainic acid 1hr post onset of seizures _vs_ saline	Hippocampi from mice undergoing kainic acid induced seizures	GSE49030	Hypothalami from mice - sleep deprived for 6hr _vs_ undisturbed sleep control	Cerebral cortices and hypothalami of mice after sleep deprivation	GSE6514	-	0.0238	90	1	C57BI/6	hippocampus	male	70	6	0	C57/BL6	hippocampus	male
Hippocampi C57Bl/6 strain injected 16mg/kg kainic acid 1hr post onset of seizures _vs_ saline	Hippocampi from mice undergoing kainic acid induced seizures	GSE49030	Hypothalami from mice - sleep deprived for 9hr _vs_ undisturbed sleep control	Cerebral cortices and hypothalami of mice after sleep deprivation	GSE6514	+	0.0025	90	1	C57BI/6	hippocampus	male	70	9	0	C57/BL6	hippocampus	male
Hippocampi C57Bl/6 strain injected 16mg/kg kainic acid 1hr post onset of seizures _vs_ saline	Hippocampi from mice undergoing kainic acid induced seizures	GSE49030	Hypothalami from mice - sleep deprived for 12hr _vs_ undisturbed sleep control	Cerebral cortices and hypothalami of mice after sleep deprivation	GSE6514	+	5.5e-07	90	1	C57BI/6	hippocampus	male	70	12	0	C57/BL6	hippocampus	male
Hippocampi C57Bl/6 strain injected 16mg/kg kainic acid 1hr post onset of seizures _vs_ saline	Hippocampi from mice undergoing kainic acid induced seizures	GSE49030	Cerebral cortices from mice - sleep deprived for 3hr _vs_ undisturbed sleep control	Cerebral cortices and hypothalami of mice after sleep deprivation	GSE6514	-	1.5e-13	90	1	C57BI/6	hippocampus	male	70	3	0	C57/BL6	cerebellum	male
Hippocampi C57Bl/6 strain injected 16mg/kg kainic acid 1hr post onset of seizures _vs_ saline	Hippocampi from mice undergoing kainic acid induced seizures	GSE49030	Cerebral cortices from mice - sleep deprived for 6hr _vs_ undisturbed sleep control	Cerebral cortices and hypothalami of mice after sleep deprivation	GSE6514	+	1.2e-11	90	1	C57BI/6	hippocampus	male	70	6	0	C57/BL6	cerebellum	male
Hippocampi C57Bl/6 strain injected 16mg/kg kainic acid 1hr post onset of seizures _vs_ saline	Hippocampi from mice undergoing kainic acid induced seizures	GSE49030	Cerebral cortices from mice - sleep deprived for 9hr _vs_ undisturbed sleep control	Cerebral cortices and hypothalami of mice after sleep deprivation	GSE6514	-	0.0006	90	1	C57BI/6	hippocampus	male	70	9	0	C57/BL6	cerebellum	male
Hippocampi C57Bl/6 strain injected 16mg/kg kainic acid 1hr post onset of seizures _vs_ saline	Hippocampi from mice undergoing kainic acid induced seizures	GSE49030	Cerebral cortices from mice - sleep deprived for 12hr _vs_ undisturbed sleep control	Cerebral cortices and hypothalami of mice after sleep deprivation	GSE6514	+	4.1e-19	90	1	C57BI/6	hippocampus	male	70	12	0	C57/BL6	cerebellum	male
Hippocampi C57Bl/6 strain injected 16mg/kg kainic acid 1hr post onset of seizures _vs_ saline	Hippocampi from mice undergoing kainic acid induced seizures	GSE49030	Hippocampi from 2mo C57BL6 males subject to 5hr sleep-deprivation _vs_ normal rested controls	Hippocampi from sleep deprived and normal mice	GSE33302	+	1.5e-07	90	1	C57BI/6	hippocampus	male	60-120	5	5	C57BL/6J	hippocampus	male
Hippocampi C57Bl/6 strain injected 16mg/kg kainic acid 4hr post onset of seizures _vs_ saline	Hippocampi from mice undergoing kainic acid induced seizures	GSE49030	Brain from AKR-J mice sleep deprived for 6hr from ZT 0 (light-onset) _vs_ time matched not deprived	Sleep deprivation in the brain of three inbred mouse strains	GSE9442	+	0.0004	90	4	C57BI/6	hippocampus	male	84-91	6	0	AKR-J	whole brain	male
Hippocampi C57Bl/6 strain injected 16mg/kg kainic acid 4hr post onset of seizures _vs_ saline	Hippocampi from mice undergoing kainic acid induced seizures	GSE49030	Brain from AKR-J mice sleep deprived for 6hr from ZT 6 _vs_ time matched not deprived	Sleep deprivation in the brain of three inbred mouse strains	GSE9442	+	2.2e-10	90	4	C57BI/6	hippocampus	male	84-91	6	6	AKR-J	whole brain	male
Hippocampi C57Bl/6 strain injected 16mg/kg kainic acid 4hr post onset of seizures _vs_ saline	Hippocampi from mice undergoing kainic acid induced seizures	GSE49030	Brain from AKR-J mice sleep deprived for 6hr from ZT 12 (dark onset) _vs_ time matched not deprived	Sleep deprivation in the brain of three inbred mouse strains	GSE9442	+	1.3e-18	90	4	C57BI/6	hippocampus	male	84-91	6	12	AKR-J	whole brain	male
Hippocampi C57Bl/6 strain injected 16mg/kg kainic acid 4hr post onset of seizures _vs_ saline	Hippocampi from mice undergoing kainic acid induced seizures	GSE49030	Brain from AKR-J mice sleep deprived for 6hr from ZT 18 _vs_ time matched not deprived	Sleep deprivation in the brain of three inbred mouse strains	GSE9442	+	1.3e-05	90	4	C57BI/6	hippocampus	male	84-91	6	18	AKR-J	whole brain	male
Hippocampi C57Bl/6 strain injected 16mg/kg kainic acid 4hr post onset of seizures _vs_ saline	Hippocampi from mice undergoing kainic acid induced seizures	GSE49030	Brain from C57 mice sleep deprived for 6hr from ZT 0 (light-onset) _vs_ time matched not deprived	Sleep deprivation in the brain of three inbred mouse strains	GSE9442	+	2e-06	90	4	C57BI/6	hippocampus	male	84-91	6	0	C57/BL6	whole brain	male
Hippocampi C57Bl/6 strain injected 16mg/kg kainic acid 4hr post onset of seizures _vs_ saline	Hippocampi from mice undergoing kainic acid induced seizures	GSE49030	Brain from C57 mice sleep deprived for 6hr from ZT 6 _vs_ time matched not deprived	Sleep deprivation in the brain of three inbred mouse strains	GSE9442	+	3.2e-23	90	4	C57BI/6	hippocampus	male	84-91	6	6	C57/BL6	whole brain	male
Hippocampi C57Bl/6 strain injected 16mg/kg kainic acid 4hr post onset of seizures _vs_ saline	Hippocampi from mice undergoing kainic acid induced seizures	GSE49030	Brain from C57 mice sleep deprived for 6hr from ZT 12 (dark onset) _vs_ time matched not deprived	Sleep deprivation in the brain of three inbred mouse strains	GSE9442	+	5.1e-13	90	4	C57BI/6	hippocampus	male	84-91	6	12	C57/BL6	whole brain	male
Hippocampi C57Bl/6 strain injected 16mg/kg kainic acid 4hr post onset of seizures _vs_ saline	Hippocampi from mice undergoing kainic acid induced seizures	GSE49030	Brain from C57 mice sleep deprived for 6hr from ZT 18 _vs_ time matched not deprived	Sleep deprivation in the brain of three inbred mouse strains	GSE9442	+	0.4947	90	4	C57BI/6	hippocampus	male	84-91	6	18	C57/BL6	whole brain	male
Hippocampi C57Bl/6 strain injected 16mg/kg kainic acid 4hr post onset of seizures _vs_ saline	Hippocampi from mice undergoing kainic acid induced seizures	GSE49030	Brain from DBA mice sleep deprived for 6hr from ZT 0 (light-onset) _vs_ time matched not deprived	Sleep deprivation in the brain of three inbred mouse strains	GSE9442	+	0.0002	90	4	C57BI/6	hippocampus	male	84-91	6	0	DBA	whole brain	male
Hippocampi C57Bl/6 strain injected 16mg/kg kainic acid 4hr post onset of seizures _vs_ saline	Hippocampi from mice undergoing kainic acid induced seizures	GSE49030	Brain from DBA mice sleep deprived for 6hr from ZT 6 _vs_ time matched not deprived	Sleep deprivation in the brain of three inbred mouse strains	GSE9442	+	1.4e-10	90	4	C57BI/6	hippocampus	male	84-91	6	6	DBA	whole brain	male
Hippocampi C57Bl/6 strain injected 16mg/kg kainic acid 4hr post onset of seizures _vs_ saline	Hippocampi from mice undergoing kainic acid induced seizures	GSE49030	Brain from DBA mice sleep deprived for 6hr from ZT 12 (dark onset) _vs_ time matched not deprived	Sleep deprivation in the brain of three inbred mouse strains	GSE9442	+	0.0004	90	4	C57BI/6	hippocampus	male	84-91	6	12	DBA	whole brain	male
Hippocampi C57Bl/6 strain injected 16mg/kg kainic acid 4hr post onset of seizures _vs_ saline	Hippocampi from mice undergoing kainic acid induced seizures	GSE49030	Brain from DBA mice sleep deprived for 6hr from ZT 18 _vs_ time matched not deprived	Sleep deprivation in the brain of three inbred mouse strains	GSE9442	+	1.5e-06	90	4	C57BI/6	hippocampus	male	84-91	6	18	DBA	whole brain	male
Hippocampi C57Bl/6 strain injected 16mg/kg kainic acid 4hr post onset of seizures _vs_ saline	Hippocampi from mice undergoing kainic acid induced seizures	GSE49030	Hypothalami from mice - sleep deprived for 3hr _vs_ undisturbed sleep control	Cerebral cortices and hypothalami of mice after sleep deprivation	GSE6514	+	2e-09	90	4	C57BI/6	hippocampus	male	70	3	0	C57/BL6	hippocampus	male
Hippocampi C57Bl/6 strain injected 16mg/kg kainic acid 4hr post onset of seizures _vs_ saline	Hippocampi from mice undergoing kainic acid induced seizures	GSE49030	Hypothalami from mice - sleep deprived for 6hr _vs_ undisturbed sleep control	Cerebral cortices and hypothalami of mice after sleep deprivation	GSE6514	+	1.4e-11	90	4	C57BI/6	hippocampus	male	70	6	0	C57/BL6	hippocampus	male
Hippocampi C57Bl/6 strain injected 16mg/kg kainic acid 4hr post onset of seizures _vs_ saline	Hippocampi from mice undergoing kainic acid induced seizures	GSE49030	Hypothalami from mice - sleep deprived for 9hr _vs_ undisturbed sleep control	Cerebral cortices and hypothalami of mice after sleep deprivation	GSE6514	NA	NA	90	4	C57BI/6	hippocampus	male	70	9	0	C57/BL6	hippocampus	male
Hippocampi C57Bl/6 strain injected 16mg/kg kainic acid 4hr post onset of seizures _vs_ saline	Hippocampi from mice undergoing kainic acid induced seizures	GSE49030	Hypothalami from mice - sleep deprived for 12hr _vs_ undisturbed sleep control	Cerebral cortices and hypothalami of mice after sleep deprivation	GSE6514	+	0.0011	90	4	C57BI/6	hippocampus	male	70	12	0	C57/BL6	hippocampus	male
Hippocampi C57Bl/6 strain injected 16mg/kg kainic acid 4hr post onset of seizures _vs_ saline	Hippocampi from mice undergoing kainic acid induced seizures	GSE49030	Cerebral cortices from mice - sleep deprived for 3hr _vs_ undisturbed sleep control	Cerebral cortices and hypothalami of mice after sleep deprivation	GSE6514	+	2.5e-05	90	4	C57BI/6	hippocampus	male	70	3	0	C57/BL6	cerebellum	male
Hippocampi C57Bl/6 strain injected 16mg/kg kainic acid 4hr post onset of seizures _vs_ saline	Hippocampi from mice undergoing kainic acid induced seizures	GSE49030	Cerebral cortices from mice - sleep deprived for 6hr _vs_ undisturbed sleep control	Cerebral cortices and hypothalami of mice after sleep deprivation	GSE6514	+	3.9e-18	90	4	C57BI/6	hippocampus	male	70	6	0	C57/BL6	cerebellum	male
Hippocampi C57Bl/6 strain injected 16mg/kg kainic acid 4hr post onset of seizures _vs_ saline	Hippocampi from mice undergoing kainic acid induced seizures	GSE49030	Cerebral cortices from mice - sleep deprived for 9hr _vs_ undisturbed sleep control	Cerebral cortices and hypothalami of mice after sleep deprivation	GSE6514	+	8.9e-09	90	4	C57BI/6	hippocampus	male	70	9	0	C57/BL6	cerebellum	male
Hippocampi C57Bl/6 strain injected 16mg/kg kainic acid 4hr post onset of seizures _vs_ saline	Hippocampi from mice undergoing kainic acid induced seizures	GSE49030	Cerebral cortices from mice - sleep deprived for 12hr _vs_ undisturbed sleep control	Cerebral cortices and hypothalami of mice after sleep deprivation	GSE6514	+	1e-19	90	4	C57BI/6	hippocampus	male	70	12	0	C57/BL6	cerebellum	male
Hippocampi C57Bl/6 strain injected 16mg/kg kainic acid 4hr post onset of seizures _vs_ saline	Hippocampi from mice undergoing kainic acid induced seizures	GSE49030	Hippocampi from 2mo C57BL6 males subject to 5hr sleep-deprivation _vs_ normal rested controls	Hippocampi from sleep deprived and normal mice	GSE33302	+	0.0025	90	4	C57BI/6	hippocampus	male	60-120	5	5	C57BL/6J	hippocampus	male
Hippocampi C57Bl/6 strain injected 16mg/kg kainic acid 8hr post onset of seizures _vs_ saline	Hippocampi from mice undergoing kainic acid induced seizures	GSE49030	Brain from AKR-J mice sleep deprived for 6hr from ZT 0 (light-onset) _vs_ time matched not deprived	Sleep deprivation in the brain of three inbred mouse strains	GSE9442	+	1.2e-13	90	8	C57BI/6	hippocampus	male	84-91	6	0	AKR-J	whole brain	male
Hippocampi C57Bl/6 strain injected 16mg/kg kainic acid 8hr post onset of seizures _vs_ saline	Hippocampi from mice undergoing kainic acid induced seizures	GSE49030	Brain from AKR-J mice sleep deprived for 6hr from ZT 6 _vs_ time matched not deprived	Sleep deprivation in the brain of three inbred mouse strains	GSE9442	+	2.4e-45	90	8	C57BI/6	hippocampus	male	84-91	6	6	AKR-J	whole brain	male
Hippocampi C57Bl/6 strain injected 16mg/kg kainic acid 8hr post onset of seizures _vs_ saline	Hippocampi from mice undergoing kainic acid induced seizures	GSE49030	Brain from AKR-J mice sleep deprived for 6hr from ZT 12 (dark onset) _vs_ time matched not deprived	Sleep deprivation in the brain of three inbred mouse strains	GSE9442	+	2.2e-64	90	8	C57BI/6	hippocampus	male	84-91	6	12	AKR-J	whole brain	male
Hippocampi C57Bl/6 strain injected 16mg/kg kainic acid 8hr post onset of seizures _vs_ saline	Hippocampi from mice undergoing kainic acid induced seizures	GSE49030	Brain from AKR-J mice sleep deprived for 6hr from ZT 18 _vs_ time matched not deprived	Sleep deprivation in the brain of three inbred mouse strains	GSE9442	+	1.4e-08	90	8	C57BI/6	hippocampus	male	84-91	6	18	AKR-J	whole brain	male
Hippocampi C57Bl/6 strain injected 16mg/kg kainic acid 8hr post onset of seizures _vs_ saline	Hippocampi from mice undergoing kainic acid induced seizures	GSE49030	Brain from C57 mice sleep deprived for 6hr from ZT 0 (light-onset) _vs_ time matched not deprived	Sleep deprivation in the brain of three inbred mouse strains	GSE9442	+	2.4e-20	90	8	C57BI/6	hippocampus	male	84-91	6	0	C57/BL6	whole brain	male
Hippocampi C57Bl/6 strain injected 16mg/kg kainic acid 8hr post onset of seizures _vs_ saline	Hippocampi from mice undergoing kainic acid induced seizures	GSE49030	Brain from C57 mice sleep deprived for 6hr from ZT 6 _vs_ time matched not deprived	Sleep deprivation in the brain of three inbred mouse strains	GSE9442	+	1.4e-16	90	8	C57BI/6	hippocampus	male	84-91	6	6	C57/BL6	whole brain	male
Hippocampi C57Bl/6 strain injected 16mg/kg kainic acid 8hr post onset of seizures _vs_ saline	Hippocampi from mice undergoing kainic acid induced seizures	GSE49030	Brain from C57 mice sleep deprived for 6hr from ZT 12 (dark onset) _vs_ time matched not deprived	Sleep deprivation in the brain of three inbred mouse strains	GSE9442	+	3.1e-33	90	8	C57BI/6	hippocampus	male	84-91	6	12	C57/BL6	whole brain	male
Hippocampi C57Bl/6 strain injected 16mg/kg kainic acid 8hr post onset of seizures _vs_ saline	Hippocampi from mice undergoing kainic acid induced seizures	GSE49030	Brain from C57 mice sleep deprived for 6hr from ZT 18 _vs_ time matched not deprived	Sleep deprivation in the brain of three inbred mouse strains	GSE9442	+	6.9e-06	90	8	C57BI/6	hippocampus	male	84-91	6	18	C57/BL6	whole brain	male
Hippocampi C57Bl/6 strain injected 16mg/kg kainic acid 8hr post onset of seizures _vs_ saline	Hippocampi from mice undergoing kainic acid induced seizures	GSE49030	Brain from DBA mice sleep deprived for 6hr from ZT 0 (light-onset) _vs_ time matched not deprived	Sleep deprivation in the brain of three inbred mouse strains	GSE9442	+	6.3e-13	90	8	C57BI/6	hippocampus	male	84-91	6	0	DBA	whole brain	male
Hippocampi C57Bl/6 strain injected 16mg/kg kainic acid 8hr post onset of seizures _vs_ saline	Hippocampi from mice undergoing kainic acid induced seizures	GSE49030	Brain from DBA mice sleep deprived for 6hr from ZT 6 _vs_ time matched not deprived	Sleep deprivation in the brain of three inbred mouse strains	GSE9442	+	1.6e-41	90	8	C57BI/6	hippocampus	male	84-91	6	6	DBA	whole brain	male
Hippocampi C57Bl/6 strain injected 16mg/kg kainic acid 8hr post onset of seizures _vs_ saline	Hippocampi from mice undergoing kainic acid induced seizures	GSE49030	Brain from DBA mice sleep deprived for 6hr from ZT 12 (dark onset) _vs_ time matched not deprived	Sleep deprivation in the brain of three inbred mouse strains	GSE9442	+	1.8e-36	90	8	C57BI/6	hippocampus	male	84-91	6	12	DBA	whole brain	male
Hippocampi C57Bl/6 strain injected 16mg/kg kainic acid 8hr post onset of seizures _vs_ saline	Hippocampi from mice undergoing kainic acid induced seizures	GSE49030	Brain from DBA mice sleep deprived for 6hr from ZT 18 _vs_ time matched not deprived	Sleep deprivation in the brain of three inbred mouse strains	GSE9442	+	1.8e-06	90	8	C57BI/6	hippocampus	male	84-91	6	18	DBA	whole brain	male
Hippocampi C57Bl/6 strain injected 16mg/kg kainic acid 8hr post onset of seizures _vs_ saline	Hippocampi from mice undergoing kainic acid induced seizures	GSE49030	Hypothalami from mice - sleep deprived for 3hr _vs_ undisturbed sleep control	Cerebral cortices and hypothalami of mice after sleep deprivation	GSE6514	+	5.8e-15	90	8	C57BI/6	hippocampus	male	70	3	0	C57/BL6	hippocampus	male
Hippocampi C57Bl/6 strain injected 16mg/kg kainic acid 8hr post onset of seizures _vs_ saline	Hippocampi from mice undergoing kainic acid induced seizures	GSE49030	Hypothalami from mice - sleep deprived for 6hr _vs_ undisturbed sleep control	Cerebral cortices and hypothalami of mice after sleep deprivation	GSE6514	+	0.0043	90	8	C57BI/6	hippocampus	male	70	6	0	C57/BL6	hippocampus	male
Hippocampi C57Bl/6 strain injected 16mg/kg kainic acid 8hr post onset of seizures _vs_ saline	Hippocampi from mice undergoing kainic acid induced seizures	GSE49030	Hypothalami from mice - sleep deprived for 9hr _vs_ undisturbed sleep control	Cerebral cortices and hypothalami of mice after sleep deprivation	GSE6514	+	0.0137	90	8	C57BI/6	hippocampus	male	70	9	0	C57/BL6	hippocampus	male
Hippocampi C57Bl/6 strain injected 16mg/kg kainic acid 8hr post onset of seizures _vs_ saline	Hippocampi from mice undergoing kainic acid induced seizures	GSE49030	Hypothalami from mice - sleep deprived for 12hr _vs_ undisturbed sleep control	Cerebral cortices and hypothalami of mice after sleep deprivation	GSE6514	+	2.3e-09	90	8	C57BI/6	hippocampus	male	70	12	0	C57/BL6	hippocampus	male
Hippocampi C57Bl/6 strain injected 16mg/kg kainic acid 8hr post onset of seizures _vs_ saline	Hippocampi from mice undergoing kainic acid induced seizures	GSE49030	Cerebral cortices from mice - sleep deprived for 3hr _vs_ undisturbed sleep control	Cerebral cortices and hypothalami of mice after sleep deprivation	GSE6514	+	1.8e-21	90	8	C57BI/6	hippocampus	male	70	3	0	C57/BL6	cerebellum	male
Hippocampi C57Bl/6 strain injected 16mg/kg kainic acid 8hr post onset of seizures _vs_ saline	Hippocampi from mice undergoing kainic acid induced seizures	GSE49030	Cerebral cortices from mice - sleep deprived for 6hr _vs_ undisturbed sleep control	Cerebral cortices and hypothalami of mice after sleep deprivation	GSE6514	+	2.7e-37	90	8	C57BI/6	hippocampus	male	70	6	0	C57/BL6	cerebellum	male
Hippocampi C57Bl/6 strain injected 16mg/kg kainic acid 8hr post onset of seizures _vs_ saline	Hippocampi from mice undergoing kainic acid induced seizures	GSE49030	Cerebral cortices from mice - sleep deprived for 9hr _vs_ undisturbed sleep control	Cerebral cortices and hypothalami of mice after sleep deprivation	GSE6514	+	9.2e-20	90	8	C57BI/6	hippocampus	male	70	9	0	C57/BL6	cerebellum	male
Hippocampi C57Bl/6 strain injected 16mg/kg kainic acid 8hr post onset of seizures _vs_ saline	Hippocampi from mice undergoing kainic acid induced seizures	GSE49030	Cerebral cortices from mice - sleep deprived for 12hr _vs_ undisturbed sleep control	Cerebral cortices and hypothalami of mice after sleep deprivation	GSE6514	+	8.1e-50	90	8	C57BI/6	hippocampus	male	70	12	0	C57/BL6	cerebellum	male
Hippocampi C57Bl/6 strain injected 16mg/kg kainic acid 8hr post onset of seizures _vs_ saline	Hippocampi from mice undergoing kainic acid induced seizures	GSE49030	Hippocampi from 2mo C57BL6 males subject to 5hr sleep-deprivation _vs_ normal rested controls	Hippocampi from sleep deprived and normal mice	GSE33302	+	5.5e-18	90	8	C57BI/6	hippocampus	male	60-120	5	5	C57BL/6J	hippocampus	male
Hippocampi C57Bl/6 strain injected 16mg/kg kainic acid 24hr post onset of seizures _vs_ saline	Hippocampi from mice undergoing kainic acid induced seizures	GSE49030	Brain from AKR-J mice sleep deprived for 6hr from ZT 0 (light-onset) _vs_ time matched not deprived	Sleep deprivation in the brain of three inbred mouse strains	GSE9442	+	7.8e-15	90	24	C57BI/6	hippocampus	male	84-91	6	0	AKR-J	whole brain	male
Hippocampi C57Bl/6 strain injected 16mg/kg kainic acid 24hr post onset of seizures _vs_ saline	Hippocampi from mice undergoing kainic acid induced seizures	GSE49030	Brain from AKR-J mice sleep deprived for 6hr from ZT 6 _vs_ time matched not deprived	Sleep deprivation in the brain of three inbred mouse strains	GSE9442	+	5.5e-08	90	24	C57BI/6	hippocampus	male	84-91	6	6	AKR-J	whole brain	male
Hippocampi C57Bl/6 strain injected 16mg/kg kainic acid 24hr post onset of seizures _vs_ saline	Hippocampi from mice undergoing kainic acid induced seizures	GSE49030	Brain from AKR-J mice sleep deprived for 6hr from ZT 12 (dark onset) _vs_ time matched not deprived	Sleep deprivation in the brain of three inbred mouse strains	GSE9442	+	0.086	90	24	C57BI/6	hippocampus	male	84-91	6	12	AKR-J	whole brain	male
Hippocampi C57Bl/6 strain injected 16mg/kg kainic acid 24hr post onset of seizures _vs_ saline	Hippocampi from mice undergoing kainic acid induced seizures	GSE49030	Brain from AKR-J mice sleep deprived for 6hr from ZT 18 _vs_ time matched not deprived	Sleep deprivation in the brain of three inbred mouse strains	GSE9442	+	0.2199	90	24	C57BI/6	hippocampus	male	84-91	6	18	AKR-J	whole brain	male
Hippocampi C57Bl/6 strain injected 16mg/kg kainic acid 24hr post onset of seizures _vs_ saline	Hippocampi from mice undergoing kainic acid induced seizures	GSE49030	Brain from C57 mice sleep deprived for 6hr from ZT 0 (light-onset) _vs_ time matched not deprived	Sleep deprivation in the brain of three inbred mouse strains	GSE9442	+	0.0348	90	24	C57BI/6	hippocampus	male	84-91	6	0	C57/BL6	whole brain	male
Hippocampi C57Bl/6 strain injected 16mg/kg kainic acid 24hr post onset of seizures _vs_ saline	Hippocampi from mice undergoing kainic acid induced seizures	GSE49030	Brain from C57 mice sleep deprived for 6hr from ZT 6 _vs_ time matched not deprived	Sleep deprivation in the brain of three inbred mouse strains	GSE9442	-	1e-42	90	24	C57BI/6	hippocampus	male	84-91	6	6	C57/BL6	whole brain	male
Hippocampi C57Bl/6 strain injected 16mg/kg kainic acid 24hr post onset of seizures _vs_ saline	Hippocampi from mice undergoing kainic acid induced seizures	GSE49030	Brain from C57 mice sleep deprived for 6hr from ZT 12 (dark onset) _vs_ time matched not deprived	Sleep deprivation in the brain of three inbred mouse strains	GSE9442	-	0.0026	90	24	C57BI/6	hippocampus	male	84-91	6	12	C57/BL6	whole brain	male
Hippocampi C57Bl/6 strain injected 16mg/kg kainic acid 24hr post onset of seizures _vs_ saline	Hippocampi from mice undergoing kainic acid induced seizures	GSE49030	Brain from C57 mice sleep deprived for 6hr from ZT 18 _vs_ time matched not deprived	Sleep deprivation in the brain of three inbred mouse strains	GSE9442	NA	NA	90	24	C57BI/6	hippocampus	male	84-91	6	18	C57/BL6	whole brain	male
Hippocampi C57Bl/6 strain injected 16mg/kg kainic acid 24hr post onset of seizures _vs_ saline	Hippocampi from mice undergoing kainic acid induced seizures	GSE49030	Brain from DBA mice sleep deprived for 6hr from ZT 0 (light-onset) _vs_ time matched not deprived	Sleep deprivation in the brain of three inbred mouse strains	GSE9442	+	0.1773	90	24	C57BI/6	hippocampus	male	84-91	6	0	DBA	whole brain	male
Hippocampi C57Bl/6 strain injected 16mg/kg kainic acid 24hr post onset of seizures _vs_ saline	Hippocampi from mice undergoing kainic acid induced seizures	GSE49030	Brain from DBA mice sleep deprived for 6hr from ZT 6 _vs_ time matched not deprived	Sleep deprivation in the brain of three inbred mouse strains	GSE9442	-	0.0183	90	24	C57BI/6	hippocampus	male	84-91	6	6	DBA	whole brain	male
Hippocampi C57Bl/6 strain injected 16mg/kg kainic acid 24hr post onset of seizures _vs_ saline	Hippocampi from mice undergoing kainic acid induced seizures	GSE49030	Brain from DBA mice sleep deprived for 6hr from ZT 12 (dark onset) _vs_ time matched not deprived	Sleep deprivation in the brain of three inbred mouse strains	GSE9442	-	0.0044	90	24	C57BI/6	hippocampus	male	84-91	6	12	DBA	whole brain	male
Hippocampi C57Bl/6 strain injected 16mg/kg kainic acid 24hr post onset of seizures _vs_ saline	Hippocampi from mice undergoing kainic acid induced seizures	GSE49030	Brain from DBA mice sleep deprived for 6hr from ZT 18 _vs_ time matched not deprived	Sleep deprivation in the brain of three inbred mouse strains	GSE9442	-	3.7e-09	90	24	C57BI/6	hippocampus	male	84-91	6	18	DBA	whole brain	male
Hippocampi C57Bl/6 strain injected 16mg/kg kainic acid 24hr post onset of seizures _vs_ saline	Hippocampi from mice undergoing kainic acid induced seizures	GSE49030	Hypothalami from mice - sleep deprived for 3hr _vs_ undisturbed sleep control	Cerebral cortices and hypothalami of mice after sleep deprivation	GSE6514	-	2.5e-07	90	24	C57BI/6	hippocampus	male	70	3	0	C57/BL6	hippocampus	male
Hippocampi C57Bl/6 strain injected 16mg/kg kainic acid 24hr post onset of seizures _vs_ saline	Hippocampi from mice undergoing kainic acid induced seizures	GSE49030	Hypothalami from mice - sleep deprived for 6hr _vs_ undisturbed sleep control	Cerebral cortices and hypothalami of mice after sleep deprivation	GSE6514	-	5.8e-05	90	24	C57BI/6	hippocampus	male	70	6	0	C57/BL6	hippocampus	male
Hippocampi C57Bl/6 strain injected 16mg/kg kainic acid 24hr post onset of seizures _vs_ saline	Hippocampi from mice undergoing kainic acid induced seizures	GSE49030	Hypothalami from mice - sleep deprived for 9hr _vs_ undisturbed sleep control	Cerebral cortices and hypothalami of mice after sleep deprivation	GSE6514	-	0.3129	90	24	C57BI/6	hippocampus	male	70	9	0	C57/BL6	hippocampus	male
Hippocampi C57Bl/6 strain injected 16mg/kg kainic acid 24hr post onset of seizures _vs_ saline	Hippocampi from mice undergoing kainic acid induced seizures	GSE49030	Hypothalami from mice - sleep deprived for 12hr _vs_ undisturbed sleep control	Cerebral cortices and hypothalami of mice after sleep deprivation	GSE6514	-	0.4614	90	24	C57BI/6	hippocampus	male	70	12	0	C57/BL6	hippocampus	male
Hippocampi C57Bl/6 strain injected 16mg/kg kainic acid 24hr post onset of seizures _vs_ saline	Hippocampi from mice undergoing kainic acid induced seizures	GSE49030	Cerebral cortices from mice - sleep deprived for 3hr _vs_ undisturbed sleep control	Cerebral cortices and hypothalami of mice after sleep deprivation	GSE6514	-	1.2e-26	90	24	C57BI/6	hippocampus	male	70	3	0	C57/BL6	cerebellum	male
Hippocampi C57Bl/6 strain injected 16mg/kg kainic acid 24hr post onset of seizures _vs_ saline	Hippocampi from mice undergoing kainic acid induced seizures	GSE49030	Cerebral cortices from mice - sleep deprived for 6hr _vs_ undisturbed sleep control	Cerebral cortices and hypothalami of mice after sleep deprivation	GSE6514	-	0.0013	90	24	C57BI/6	hippocampus	male	70	6	0	C57/BL6	cerebellum	male
Hippocampi C57Bl/6 strain injected 16mg/kg kainic acid 24hr post onset of seizures _vs_ saline	Hippocampi from mice undergoing kainic acid induced seizures	GSE49030	Cerebral cortices from mice - sleep deprived for 9hr _vs_ undisturbed sleep control	Cerebral cortices and hypothalami of mice after sleep deprivation	GSE6514	-	3.1e-22	90	24	C57BI/6	hippocampus	male	70	9	0	C57/BL6	cerebellum	male
Hippocampi C57Bl/6 strain injected 16mg/kg kainic acid 24hr post onset of seizures _vs_ saline	Hippocampi from mice undergoing kainic acid induced seizures	GSE49030	Cerebral cortices from mice - sleep deprived for 12hr _vs_ undisturbed sleep control	Cerebral cortices and hypothalami of mice after sleep deprivation	GSE6514	+	0.1236	90	24	C57BI/6	hippocampus	male	70	12	0	C57/BL6	cerebellum	male
Hippocampi C57Bl/6 strain injected 16mg/kg kainic acid 24hr post onset of seizures _vs_ saline	Hippocampi from mice undergoing kainic acid induced seizures	GSE49030	Hippocampi from 2mo C57BL6 males subject to 5hr sleep-deprivation _vs_ normal rested controls	Hippocampi from sleep deprived and normal mice	GSE33302	-	1.2e-08	90	24	C57BI/6	hippocampus	male	60-120	5	5	C57BL/6J	hippocampus	male
Cortical neurons of P0 mice depolarized with KCL - 1hr _vs_ 0hr_GPL1261	Cortical and hippocampal neuron gene expression profiles following KCl depolarization	GSE11261	Brain from AKR-J mice sleep deprived for 6hr from ZT 0 (light-onset) _vs_ time matched not deprived	Sleep deprivation in the brain of three inbred mouse strains	GSE9442	+	5.4e-09	0	1	mice culture	cortical	mixed	84-91	6	0	AKR-J	whole brain	male
Cortical neurons of P0 mice depolarized with KCL - 1hr _vs_ 0hr_GPL1261	Cortical and hippocampal neuron gene expression profiles following KCl depolarization	GSE11261	Brain from AKR-J mice sleep deprived for 6hr from ZT 6 _vs_ time matched not deprived	Sleep deprivation in the brain of three inbred mouse strains	GSE9442	+	3.5e-06	0	1	mice culture	cortical	mixed	84-91	6	6	AKR-J	whole brain	male
Cortical neurons of P0 mice depolarized with KCL - 1hr _vs_ 0hr_GPL1261	Cortical and hippocampal neuron gene expression profiles following KCl depolarization	GSE11261	Brain from AKR-J mice sleep deprived for 6hr from ZT 12 (dark onset) _vs_ time matched not deprived	Sleep deprivation in the brain of three inbred mouse strains	GSE9442	+	1.3e-08	0	1	mice culture	cortical	mixed	84-91	6	12	AKR-J	whole brain	male
Cortical neurons of P0 mice depolarized with KCL - 1hr _vs_ 0hr_GPL1261	Cortical and hippocampal neuron gene expression profiles following KCl depolarization	GSE11261	Brain from AKR-J mice sleep deprived for 6hr from ZT 18 _vs_ time matched not deprived	Sleep deprivation in the brain of three inbred mouse strains	GSE9442	+	0.093	0	1	mice culture	cortical	mixed	84-91	6	18	AKR-J	whole brain	male
Cortical neurons of P0 mice depolarized with KCL - 1hr _vs_ 0hr_GPL1261	Cortical and hippocampal neuron gene expression profiles following KCl depolarization	GSE11261	Brain from C57 mice sleep deprived for 6hr from ZT 0 (light-onset) _vs_ time matched not deprived	Sleep deprivation in the brain of three inbred mouse strains	GSE9442	NA	NA	0	1	mice culture	cortical	mixed	84-91	6	0	C57/BL6	whole brain	male
Cortical neurons of P0 mice depolarized with KCL - 1hr _vs_ 0hr_GPL1261	Cortical and hippocampal neuron gene expression profiles following KCl depolarization	GSE11261	Brain from C57 mice sleep deprived for 6hr from ZT 6 _vs_ time matched not deprived	Sleep deprivation in the brain of three inbred mouse strains	GSE9442	+	1e-05	0	1	mice culture	cortical	mixed	84-91	6	6	C57/BL6	whole brain	male
Cortical neurons of P0 mice depolarized with KCL - 1hr _vs_ 0hr_GPL1261	Cortical and hippocampal neuron gene expression profiles following KCl depolarization	GSE11261	Brain from C57 mice sleep deprived for 6hr from ZT 12 (dark onset) _vs_ time matched not deprived	Sleep deprivation in the brain of three inbred mouse strains	GSE9442	+	5.6e-07	0	1	mice culture	cortical	mixed	84-91	6	12	C57/BL6	whole brain	male
Cortical neurons of P0 mice depolarized with KCL - 1hr _vs_ 0hr_GPL1261	Cortical and hippocampal neuron gene expression profiles following KCl depolarization	GSE11261	Brain from C57 mice sleep deprived for 6hr from ZT 18 _vs_ time matched not deprived	Sleep deprivation in the brain of three inbred mouse strains	GSE9442	+	0.0857	0	1	mice culture	cortical	mixed	84-91	6	18	C57/BL6	whole brain	male
Cortical neurons of P0 mice depolarized with KCL - 1hr _vs_ 0hr_GPL1261	Cortical and hippocampal neuron gene expression profiles following KCl depolarization	GSE11261	Brain from DBA mice sleep deprived for 6hr from ZT 0 (light-onset) _vs_ time matched not deprived	Sleep deprivation in the brain of three inbred mouse strains	GSE9442	+	4.9e-05	0	1	mice culture	cortical	mixed	84-91	6	0	DBA	whole brain	male
Cortical neurons of P0 mice depolarized with KCL - 1hr _vs_ 0hr_GPL1261	Cortical and hippocampal neuron gene expression profiles following KCl depolarization	GSE11261	Brain from DBA mice sleep deprived for 6hr from ZT 6 _vs_ time matched not deprived	Sleep deprivation in the brain of three inbred mouse strains	GSE9442	+	4.7e-05	0	1	mice culture	cortical	mixed	84-91	6	6	DBA	whole brain	male
Cortical neurons of P0 mice depolarized with KCL - 1hr _vs_ 0hr_GPL1261	Cortical and hippocampal neuron gene expression profiles following KCl depolarization	GSE11261	Brain from DBA mice sleep deprived for 6hr from ZT 12 (dark onset) _vs_ time matched not deprived	Sleep deprivation in the brain of three inbred mouse strains	GSE9442	+	3.6e-06	0	1	mice culture	cortical	mixed	84-91	6	12	DBA	whole brain	male
Cortical neurons of P0 mice depolarized with KCL - 1hr _vs_ 0hr_GPL1261	Cortical and hippocampal neuron gene expression profiles following KCl depolarization	GSE11261	Brain from DBA mice sleep deprived for 6hr from ZT 18 _vs_ time matched not deprived	Sleep deprivation in the brain of three inbred mouse strains	GSE9442	+	0.2545	0	1	mice culture	cortical	mixed	84-91	6	18	DBA	whole brain	male
Cortical neurons of P0 mice depolarized with KCL - 1hr _vs_ 0hr_GPL1261	Cortical and hippocampal neuron gene expression profiles following KCl depolarization	GSE11261	Hypothalami from mice - sleep deprived for 3hr _vs_ undisturbed sleep control	Cerebral cortices and hypothalami of mice after sleep deprivation	GSE6514	+	2.4e-05	0	1	mice culture	cortical	mixed	70	3	0	C57/BL6	hippocampus	male
Cortical neurons of P0 mice depolarized with KCL - 1hr _vs_ 0hr_GPL1261	Cortical and hippocampal neuron gene expression profiles following KCl depolarization	GSE11261	Hypothalami from mice - sleep deprived for 6hr _vs_ undisturbed sleep control	Cerebral cortices and hypothalami of mice after sleep deprivation	GSE6514	-	3.3e-06	0	1	mice culture	cortical	mixed	70	6	0	C57/BL6	hippocampus	male
Cortical neurons of P0 mice depolarized with KCL - 1hr _vs_ 0hr_GPL1261	Cortical and hippocampal neuron gene expression profiles following KCl depolarization	GSE11261	Hypothalami from mice - sleep deprived for 9hr _vs_ undisturbed sleep control	Cerebral cortices and hypothalami of mice after sleep deprivation	GSE6514	+	0.0062	0	1	mice culture	cortical	mixed	70	9	0	C57/BL6	hippocampus	male
Cortical neurons of P0 mice depolarized with KCL - 1hr _vs_ 0hr_GPL1261	Cortical and hippocampal neuron gene expression profiles following KCl depolarization	GSE11261	Hypothalami from mice - sleep deprived for 12hr _vs_ undisturbed sleep control	Cerebral cortices and hypothalami of mice after sleep deprivation	GSE6514	+	0.0088	0	1	mice culture	cortical	mixed	70	12	0	C57/BL6	hippocampus	male
Cortical neurons of P0 mice depolarized with KCL - 1hr _vs_ 0hr_GPL1261	Cortical and hippocampal neuron gene expression profiles following KCl depolarization	GSE11261	Cerebral cortices from mice - sleep deprived for 3hr _vs_ undisturbed sleep control	Cerebral cortices and hypothalami of mice after sleep deprivation	GSE6514	+	0.0487	0	1	mice culture	cortical	mixed	70	3	0	C57/BL6	cerebellum	male
Cortical neurons of P0 mice depolarized with KCL - 1hr _vs_ 0hr_GPL1261	Cortical and hippocampal neuron gene expression profiles following KCl depolarization	GSE11261	Cerebral cortices from mice - sleep deprived for 6hr _vs_ undisturbed sleep control	Cerebral cortices and hypothalami of mice after sleep deprivation	GSE6514	+	0.0321	0	1	mice culture	cortical	mixed	70	6	0	C57/BL6	cerebellum	male
Cortical neurons of P0 mice depolarized with KCL - 1hr _vs_ 0hr_GPL1261	Cortical and hippocampal neuron gene expression profiles following KCl depolarization	GSE11261	Cerebral cortices from mice - sleep deprived for 9hr _vs_ undisturbed sleep control	Cerebral cortices and hypothalami of mice after sleep deprivation	GSE6514	+	0.0034	0	1	mice culture	cortical	mixed	70	9	0	C57/BL6	cerebellum	male
Cortical neurons of P0 mice depolarized with KCL - 1hr _vs_ 0hr_GPL1261	Cortical and hippocampal neuron gene expression profiles following KCl depolarization	GSE11261	Cerebral cortices from mice - sleep deprived for 12hr _vs_ undisturbed sleep control	Cerebral cortices and hypothalami of mice after sleep deprivation	GSE6514	+	0.0002	0	1	mice culture	cortical	mixed	70	12	0	C57/BL6	cerebellum	male
Cortical neurons of P0 mice depolarized with KCL - 1hr _vs_ 0hr_GPL1261	Cortical and hippocampal neuron gene expression profiles following KCl depolarization	GSE11261	Hippocampi from 2mo C57BL6 males subject to 5hr sleep-deprivation _vs_ normal rested controls	Hippocampi from sleep deprived and normal mice	GSE33302	+	0.0003	0	1	mice culture	cortical	mixed	60-120	5	5	C57BL/6J	hippocampus	male
Cortical neurons of P0 mice depolarized with KCL - 6hr _vs_ 0hr_GPL1261	Cortical and hippocampal neuron gene expression profiles following KCl depolarization	GSE11261	Brain from AKR-J mice sleep deprived for 6hr from ZT 0 (light-onset) _vs_ time matched not deprived	Sleep deprivation in the brain of three inbred mouse strains	GSE9442	+	4.4e-09	0	6	mice culture	cortical	mixed	84-91	6	0	AKR-J	whole brain	male
Cortical neurons of P0 mice depolarized with KCL - 6hr _vs_ 0hr_GPL1261	Cortical and hippocampal neuron gene expression profiles following KCl depolarization	GSE11261	Brain from AKR-J mice sleep deprived for 6hr from ZT 6 _vs_ time matched not deprived	Sleep deprivation in the brain of three inbred mouse strains	GSE9442	+	1.3e-13	0	6	mice culture	cortical	mixed	84-91	6	6	AKR-J	whole brain	male
Cortical neurons of P0 mice depolarized with KCL - 6hr _vs_ 0hr_GPL1261	Cortical and hippocampal neuron gene expression profiles following KCl depolarization	GSE11261	Brain from AKR-J mice sleep deprived for 6hr from ZT 12 (dark onset) _vs_ time matched not deprived	Sleep deprivation in the brain of three inbred mouse strains	GSE9442	+	1.5e-18	0	6	mice culture	cortical	mixed	84-91	6	12	AKR-J	whole brain	male
Cortical neurons of P0 mice depolarized with KCL - 6hr _vs_ 0hr_GPL1261	Cortical and hippocampal neuron gene expression profiles following KCl depolarization	GSE11261	Brain from AKR-J mice sleep deprived for 6hr from ZT 18 _vs_ time matched not deprived	Sleep deprivation in the brain of three inbred mouse strains	GSE9442	+	0.1495	0	6	mice culture	cortical	mixed	84-91	6	18	AKR-J	whole brain	male
Cortical neurons of P0 mice depolarized with KCL - 6hr _vs_ 0hr_GPL1261	Cortical and hippocampal neuron gene expression profiles following KCl depolarization	GSE11261	Brain from C57 mice sleep deprived for 6hr from ZT 0 (light-onset) _vs_ time matched not deprived	Sleep deprivation in the brain of three inbred mouse strains	GSE9442	+	0.0004	0	6	mice culture	cortical	mixed	84-91	6	0	C57/BL6	whole brain	male
Cortical neurons of P0 mice depolarized with KCL - 6hr _vs_ 0hr_GPL1261	Cortical and hippocampal neuron gene expression profiles following KCl depolarization	GSE11261	Brain from C57 mice sleep deprived for 6hr from ZT 6 _vs_ time matched not deprived	Sleep deprivation in the brain of three inbred mouse strains	GSE9442	+	0.1451	0	6	mice culture	cortical	mixed	84-91	6	6	C57/BL6	whole brain	male
Cortical neurons of P0 mice depolarized with KCL - 6hr _vs_ 0hr_GPL1261	Cortical and hippocampal neuron gene expression profiles following KCl depolarization	GSE11261	Brain from C57 mice sleep deprived for 6hr from ZT 12 (dark onset) _vs_ time matched not deprived	Sleep deprivation in the brain of three inbred mouse strains	GSE9442	+	5.6e-11	0	6	mice culture	cortical	mixed	84-91	6	12	C57/BL6	whole brain	male
Cortical neurons of P0 mice depolarized with KCL - 6hr _vs_ 0hr_GPL1261	Cortical and hippocampal neuron gene expression profiles following KCl depolarization	GSE11261	Brain from C57 mice sleep deprived for 6hr from ZT 18 _vs_ time matched not deprived	Sleep deprivation in the brain of three inbred mouse strains	GSE9442	+	0.0034	0	6	mice culture	cortical	mixed	84-91	6	18	C57/BL6	whole brain	male
Cortical neurons of P0 mice depolarized with KCL - 6hr _vs_ 0hr_GPL1261	Cortical and hippocampal neuron gene expression profiles following KCl depolarization	GSE11261	Brain from DBA mice sleep deprived for 6hr from ZT 0 (light-onset) _vs_ time matched not deprived	Sleep deprivation in the brain of three inbred mouse strains	GSE9442	+	6.7e-05	0	6	mice culture	cortical	mixed	84-91	6	0	DBA	whole brain	male
Cortical neurons of P0 mice depolarized with KCL - 6hr _vs_ 0hr_GPL1261	Cortical and hippocampal neuron gene expression profiles following KCl depolarization	GSE11261	Brain from DBA mice sleep deprived for 6hr from ZT 6 _vs_ time matched not deprived	Sleep deprivation in the brain of three inbred mouse strains	GSE9442	+	1.5e-12	0	6	mice culture	cortical	mixed	84-91	6	6	DBA	whole brain	male
Cortical neurons of P0 mice depolarized with KCL - 6hr _vs_ 0hr_GPL1261	Cortical and hippocampal neuron gene expression profiles following KCl depolarization	GSE11261	Brain from DBA mice sleep deprived for 6hr from ZT 12 (dark onset) _vs_ time matched not deprived	Sleep deprivation in the brain of three inbred mouse strains	GSE9442	+	2.4e-16	0	6	mice culture	cortical	mixed	84-91	6	12	DBA	whole brain	male
Cortical neurons of P0 mice depolarized with KCL - 6hr _vs_ 0hr_GPL1261	Cortical and hippocampal neuron gene expression profiles following KCl depolarization	GSE11261	Brain from DBA mice sleep deprived for 6hr from ZT 18 _vs_ time matched not deprived	Sleep deprivation in the brain of three inbred mouse strains	GSE9442	+	0.02	0	6	mice culture	cortical	mixed	84-91	6	18	DBA	whole brain	male
Cortical neurons of P0 mice depolarized with KCL - 6hr _vs_ 0hr_GPL1261	Cortical and hippocampal neuron gene expression profiles following KCl depolarization	GSE11261	Hypothalami from mice - sleep deprived for 3hr _vs_ undisturbed sleep control	Cerebral cortices and hypothalami of mice after sleep deprivation	GSE6514	+	2e-07	0	6	mice culture	cortical	mixed	70	3	0	C57/BL6	hippocampus	male
Cortical neurons of P0 mice depolarized with KCL - 6hr _vs_ 0hr_GPL1261	Cortical and hippocampal neuron gene expression profiles following KCl depolarization	GSE11261	Hypothalami from mice - sleep deprived for 6hr _vs_ undisturbed sleep control	Cerebral cortices and hypothalami of mice after sleep deprivation	GSE6514	-	2.6e-10	0	6	mice culture	cortical	mixed	70	6	0	C57/BL6	hippocampus	male
Cortical neurons of P0 mice depolarized with KCL - 6hr _vs_ 0hr_GPL1261	Cortical and hippocampal neuron gene expression profiles following KCl depolarization	GSE11261	Hypothalami from mice - sleep deprived for 9hr _vs_ undisturbed sleep control	Cerebral cortices and hypothalami of mice after sleep deprivation	GSE6514	+	0.0146	0	6	mice culture	cortical	mixed	70	9	0	C57/BL6	hippocampus	male
Cortical neurons of P0 mice depolarized with KCL - 6hr _vs_ 0hr_GPL1261	Cortical and hippocampal neuron gene expression profiles following KCl depolarization	GSE11261	Hypothalami from mice - sleep deprived for 12hr _vs_ undisturbed sleep control	Cerebral cortices and hypothalami of mice after sleep deprivation	GSE6514	+	0.0072	0	6	mice culture	cortical	mixed	70	12	0	C57/BL6	hippocampus	male
Cortical neurons of P0 mice depolarized with KCL - 6hr _vs_ 0hr_GPL1261	Cortical and hippocampal neuron gene expression profiles following KCl depolarization	GSE11261	Cerebral cortices from mice - sleep deprived for 3hr _vs_ undisturbed sleep control	Cerebral cortices and hypothalami of mice after sleep deprivation	GSE6514	+	0.0445	0	6	mice culture	cortical	mixed	70	3	0	C57/BL6	cerebellum	male
Cortical neurons of P0 mice depolarized with KCL - 6hr _vs_ 0hr_GPL1261	Cortical and hippocampal neuron gene expression profiles following KCl depolarization	GSE11261	Cerebral cortices from mice - sleep deprived for 6hr _vs_ undisturbed sleep control	Cerebral cortices and hypothalami of mice after sleep deprivation	GSE6514	+	1.4e-11	0	6	mice culture	cortical	mixed	70	6	0	C57/BL6	cerebellum	male
Cortical neurons of P0 mice depolarized with KCL - 6hr _vs_ 0hr_GPL1261	Cortical and hippocampal neuron gene expression profiles following KCl depolarization	GSE11261	Cerebral cortices from mice - sleep deprived for 9hr _vs_ undisturbed sleep control	Cerebral cortices and hypothalami of mice after sleep deprivation	GSE6514	+	0.0005	0	6	mice culture	cortical	mixed	70	9	0	C57/BL6	cerebellum	male
Cortical neurons of P0 mice depolarized with KCL - 6hr _vs_ 0hr_GPL1261	Cortical and hippocampal neuron gene expression profiles following KCl depolarization	GSE11261	Cerebral cortices from mice - sleep deprived for 12hr _vs_ undisturbed sleep control	Cerebral cortices and hypothalami of mice after sleep deprivation	GSE6514	+	1.2e-10	0	6	mice culture	cortical	mixed	70	12	0	C57/BL6	cerebellum	male
Cortical neurons of P0 mice depolarized with KCL - 6hr _vs_ 0hr_GPL1261	Cortical and hippocampal neuron gene expression profiles following KCl depolarization	GSE11261	Hippocampi from 2mo C57BL6 males subject to 5hr sleep-deprivation _vs_ normal rested controls	Hippocampi from sleep deprived and normal mice	GSE33302	+	6.9e-06	0	6	mice culture	cortical	mixed	60-120	5	5	C57BL/6J	hippocampus	male
Hippocampal neurons of E16 mice depolarized with KCL - 1hr _vs_ 0hr_GPL340	Cortical and hippocampal neuron gene expression profiles following KCl depolarization	GSE11261	Brain from AKR-J mice sleep deprived for 6hr from ZT 0 (light-onset) _vs_ time matched not deprived	Sleep deprivation in the brain of three inbred mouse strains	GSE9442	+	0.0001	E16	1	mice culture	hippocampus	mixed	84-91	6	0	AKR-J	whole brain	male
Hippocampal neurons of E16 mice depolarized with KCL - 1hr _vs_ 0hr_GPL340	Cortical and hippocampal neuron gene expression profiles following KCl depolarization	GSE11261	Brain from AKR-J mice sleep deprived for 6hr from ZT 6 _vs_ time matched not deprived	Sleep deprivation in the brain of three inbred mouse strains	GSE9442	+	3e-11	E16	1	mice culture	hippocampus	mixed	84-91	6	6	AKR-J	whole brain	male
Hippocampal neurons of E16 mice depolarized with KCL - 1hr _vs_ 0hr_GPL340	Cortical and hippocampal neuron gene expression profiles following KCl depolarization	GSE11261	Brain from AKR-J mice sleep deprived for 6hr from ZT 12 (dark onset) _vs_ time matched not deprived	Sleep deprivation in the brain of three inbred mouse strains	GSE9442	+	1.3e-13	E16	1	mice culture	hippocampus	mixed	84-91	6	12	AKR-J	whole brain	male
Hippocampal neurons of E16 mice depolarized with KCL - 1hr _vs_ 0hr_GPL340	Cortical and hippocampal neuron gene expression profiles following KCl depolarization	GSE11261	Brain from AKR-J mice sleep deprived for 6hr from ZT 18 _vs_ time matched not deprived	Sleep deprivation in the brain of three inbred mouse strains	GSE9442	+	0.0544	E16	1	mice culture	hippocampus	mixed	84-91	6	18	AKR-J	whole brain	male
Hippocampal neurons of E16 mice depolarized with KCL - 1hr _vs_ 0hr_GPL340	Cortical and hippocampal neuron gene expression profiles following KCl depolarization	GSE11261	Brain from C57 mice sleep deprived for 6hr from ZT 0 (light-onset) _vs_ time matched not deprived	Sleep deprivation in the brain of three inbred mouse strains	GSE9442	+	0.0012	E16	1	mice culture	hippocampus	mixed	84-91	6	0	C57/BL6	whole brain	male
Hippocampal neurons of E16 mice depolarized with KCL - 1hr _vs_ 0hr_GPL340	Cortical and hippocampal neuron gene expression profiles following KCl depolarization	GSE11261	Brain from C57 mice sleep deprived for 6hr from ZT 6 _vs_ time matched not deprived	Sleep deprivation in the brain of three inbred mouse strains	GSE9442	+	4.5e-09	E16	1	mice culture	hippocampus	mixed	84-91	6	6	C57/BL6	whole brain	male
Hippocampal neurons of E16 mice depolarized with KCL - 1hr _vs_ 0hr_GPL340	Cortical and hippocampal neuron gene expression profiles following KCl depolarization	GSE11261	Brain from C57 mice sleep deprived for 6hr from ZT 12 (dark onset) _vs_ time matched not deprived	Sleep deprivation in the brain of three inbred mouse strains	GSE9442	+	1.8e-11	E16	1	mice culture	hippocampus	mixed	84-91	6	12	C57/BL6	whole brain	male
Hippocampal neurons of E16 mice depolarized with KCL - 1hr _vs_ 0hr_GPL340	Cortical and hippocampal neuron gene expression profiles following KCl depolarization	GSE11261	Brain from C57 mice sleep deprived for 6hr from ZT 18 _vs_ time matched not deprived	Sleep deprivation in the brain of three inbred mouse strains	GSE9442	+	0.0135	E16	1	mice culture	hippocampus	mixed	84-91	6	18	C57/BL6	whole brain	male
Hippocampal neurons of E16 mice depolarized with KCL - 1hr _vs_ 0hr_GPL340	Cortical and hippocampal neuron gene expression profiles following KCl depolarization	GSE11261	Brain from DBA mice sleep deprived for 6hr from ZT 0 (light-onset) _vs_ time matched not deprived	Sleep deprivation in the brain of three inbred mouse strains	GSE9442	+	7.1e-06	E16	1	mice culture	hippocampus	mixed	84-91	6	0	DBA	whole brain	male
Hippocampal neurons of E16 mice depolarized with KCL - 1hr _vs_ 0hr_GPL340	Cortical and hippocampal neuron gene expression profiles following KCl depolarization	GSE11261	Brain from DBA mice sleep deprived for 6hr from ZT 6 _vs_ time matched not deprived	Sleep deprivation in the brain of three inbred mouse strains	GSE9442	+	9e-12	E16	1	mice culture	hippocampus	mixed	84-91	6	6	DBA	whole brain	male
Hippocampal neurons of E16 mice depolarized with KCL - 1hr _vs_ 0hr_GPL340	Cortical and hippocampal neuron gene expression profiles following KCl depolarization	GSE11261	Brain from DBA mice sleep deprived for 6hr from ZT 12 (dark onset) _vs_ time matched not deprived	Sleep deprivation in the brain of three inbred mouse strains	GSE9442	+	6.3e-10	E16	1	mice culture	hippocampus	mixed	84-91	6	12	DBA	whole brain	male
Hippocampal neurons of E16 mice depolarized with KCL - 1hr _vs_ 0hr_GPL340	Cortical and hippocampal neuron gene expression profiles following KCl depolarization	GSE11261	Brain from DBA mice sleep deprived for 6hr from ZT 18 _vs_ time matched not deprived	Sleep deprivation in the brain of three inbred mouse strains	GSE9442	+	0.0227	E16	1	mice culture	hippocampus	mixed	84-91	6	18	DBA	whole brain	male
Hippocampal neurons of E16 mice depolarized with KCL - 1hr _vs_ 0hr_GPL340	Cortical and hippocampal neuron gene expression profiles following KCl depolarization	GSE11261	Hypothalami from mice - sleep deprived for 3hr _vs_ undisturbed sleep control	Cerebral cortices and hypothalami of mice after sleep deprivation	GSE6514	+	0.0018	E16	1	mice culture	hippocampus	mixed	70	3	0	C57/BL6	hippocampus	male
Hippocampal neurons of E16 mice depolarized with KCL - 1hr _vs_ 0hr_GPL340	Cortical and hippocampal neuron gene expression profiles following KCl depolarization	GSE11261	Hypothalami from mice - sleep deprived for 6hr _vs_ undisturbed sleep control	Cerebral cortices and hypothalami of mice after sleep deprivation	GSE6514	+	0.0335	E16	1	mice culture	hippocampus	mixed	70	6	0	C57/BL6	hippocampus	male
Hippocampal neurons of E16 mice depolarized with KCL - 1hr _vs_ 0hr_GPL340	Cortical and hippocampal neuron gene expression profiles following KCl depolarization	GSE11261	Hypothalami from mice - sleep deprived for 9hr _vs_ undisturbed sleep control	Cerebral cortices and hypothalami of mice after sleep deprivation	GSE6514	+	0.0923	E16	1	mice culture	hippocampus	mixed	70	9	0	C57/BL6	hippocampus	male
Hippocampal neurons of E16 mice depolarized with KCL - 1hr _vs_ 0hr_GPL340	Cortical and hippocampal neuron gene expression profiles following KCl depolarization	GSE11261	Hypothalami from mice - sleep deprived for 12hr _vs_ undisturbed sleep control	Cerebral cortices and hypothalami of mice after sleep deprivation	GSE6514	+	0.1118	E16	1	mice culture	hippocampus	mixed	70	12	0	C57/BL6	hippocampus	male
Hippocampal neurons of E16 mice depolarized with KCL - 1hr _vs_ 0hr_GPL340	Cortical and hippocampal neuron gene expression profiles following KCl depolarization	GSE11261	Cerebral cortices from mice - sleep deprived for 3hr _vs_ undisturbed sleep control	Cerebral cortices and hypothalami of mice after sleep deprivation	GSE6514	+	2.7e-09	E16	1	mice culture	hippocampus	mixed	70	3	0	C57/BL6	cerebellum	male
Hippocampal neurons of E16 mice depolarized with KCL - 1hr _vs_ 0hr_GPL340	Cortical and hippocampal neuron gene expression profiles following KCl depolarization	GSE11261	Cerebral cortices from mice - sleep deprived for 6hr _vs_ undisturbed sleep control	Cerebral cortices and hypothalami of mice after sleep deprivation	GSE6514	+	3e-05	E16	1	mice culture	hippocampus	mixed	70	6	0	C57/BL6	cerebellum	male
Hippocampal neurons of E16 mice depolarized with KCL - 1hr _vs_ 0hr_GPL340	Cortical and hippocampal neuron gene expression profiles following KCl depolarization	GSE11261	Cerebral cortices from mice - sleep deprived for 9hr _vs_ undisturbed sleep control	Cerebral cortices and hypothalami of mice after sleep deprivation	GSE6514	+	2.2e-08	E16	1	mice culture	hippocampus	mixed	70	9	0	C57/BL6	cerebellum	male
Hippocampal neurons of E16 mice depolarized with KCL - 1hr _vs_ 0hr_GPL340	Cortical and hippocampal neuron gene expression profiles following KCl depolarization	GSE11261	Cerebral cortices from mice - sleep deprived for 12hr _vs_ undisturbed sleep control	Cerebral cortices and hypothalami of mice after sleep deprivation	GSE6514	+	1.5e-06	E16	1	mice culture	hippocampus	mixed	70	12	0	C57/BL6	cerebellum	male
Hippocampal neurons of E16 mice depolarized with KCL - 1hr _vs_ 0hr_GPL340	Cortical and hippocampal neuron gene expression profiles following KCl depolarization	GSE11261	Hippocampi from 2mo C57BL6 males subject to 5hr sleep-deprivation _vs_ normal rested controls	Hippocampi from sleep deprived and normal mice	GSE33302	+	3.1e-15	E16	1	mice culture	hippocampus	mixed	60-120	5	5	C57BL/6J	hippocampus	male
Hippocampal neurons of E16 mice depolarized with KCL - 3hr _vs_ 0hr_GPL340	Cortical and hippocampal neuron gene expression profiles following KCl depolarization	GSE11261	Brain from AKR-J mice sleep deprived for 6hr from ZT 0 (light-onset) _vs_ time matched not deprived	Sleep deprivation in the brain of three inbred mouse strains	GSE9442	+	4.9e-08	E16	3	mice culture	hippocampus	mixed	84-91	6	0	AKR-J	whole brain	male
Hippocampal neurons of E16 mice depolarized with KCL - 3hr _vs_ 0hr_GPL340	Cortical and hippocampal neuron gene expression profiles following KCl depolarization	GSE11261	Brain from AKR-J mice sleep deprived for 6hr from ZT 6 _vs_ time matched not deprived	Sleep deprivation in the brain of three inbred mouse strains	GSE9442	+	6.1e-18	E16	3	mice culture	hippocampus	mixed	84-91	6	6	AKR-J	whole brain	male
Hippocampal neurons of E16 mice depolarized with KCL - 3hr _vs_ 0hr_GPL340	Cortical and hippocampal neuron gene expression profiles following KCl depolarization	GSE11261	Brain from AKR-J mice sleep deprived for 6hr from ZT 12 (dark onset) _vs_ time matched not deprived	Sleep deprivation in the brain of three inbred mouse strains	GSE9442	+	8.3e-31	E16	3	mice culture	hippocampus	mixed	84-91	6	12	AKR-J	whole brain	male
Hippocampal neurons of E16 mice depolarized with KCL - 3hr _vs_ 0hr_GPL340	Cortical and hippocampal neuron gene expression profiles following KCl depolarization	GSE11261	Brain from AKR-J mice sleep deprived for 6hr from ZT 18 _vs_ time matched not deprived	Sleep deprivation in the brain of three inbred mouse strains	GSE9442	+	0.0239	E16	3	mice culture	hippocampus	mixed	84-91	6	18	AKR-J	whole brain	male
Hippocampal neurons of E16 mice depolarized with KCL - 3hr _vs_ 0hr_GPL340	Cortical and hippocampal neuron gene expression profiles following KCl depolarization	GSE11261	Brain from C57 mice sleep deprived for 6hr from ZT 0 (light-onset) _vs_ time matched not deprived	Sleep deprivation in the brain of three inbred mouse strains	GSE9442	+	1.2e-06	E16	3	mice culture	hippocampus	mixed	84-91	6	0	C57/BL6	whole brain	male
Hippocampal neurons of E16 mice depolarized with KCL - 3hr _vs_ 0hr_GPL340	Cortical and hippocampal neuron gene expression profiles following KCl depolarization	GSE11261	Brain from C57 mice sleep deprived for 6hr from ZT 6 _vs_ time matched not deprived	Sleep deprivation in the brain of three inbred mouse strains	GSE9442	+	1.1e-21	E16	3	mice culture	hippocampus	mixed	84-91	6	6	C57/BL6	whole brain	male
Hippocampal neurons of E16 mice depolarized with KCL - 3hr _vs_ 0hr_GPL340	Cortical and hippocampal neuron gene expression profiles following KCl depolarization	GSE11261	Brain from C57 mice sleep deprived for 6hr from ZT 12 (dark onset) _vs_ time matched not deprived	Sleep deprivation in the brain of three inbred mouse strains	GSE9442	+	5.5e-21	E16	3	mice culture	hippocampus	mixed	84-91	6	12	C57/BL6	whole brain	male
Hippocampal neurons of E16 mice depolarized with KCL - 3hr _vs_ 0hr_GPL340	Cortical and hippocampal neuron gene expression profiles following KCl depolarization	GSE11261	Brain from C57 mice sleep deprived for 6hr from ZT 18 _vs_ time matched not deprived	Sleep deprivation in the brain of three inbred mouse strains	GSE9442	+	0.0003	E16	3	mice culture	hippocampus	mixed	84-91	6	18	C57/BL6	whole brain	male
Hippocampal neurons of E16 mice depolarized with KCL - 3hr _vs_ 0hr_GPL340	Cortical and hippocampal neuron gene expression profiles following KCl depolarization	GSE11261	Brain from DBA mice sleep deprived for 6hr from ZT 0 (light-onset) _vs_ time matched not deprived	Sleep deprivation in the brain of three inbred mouse strains	GSE9442	+	5.7e-11	E16	3	mice culture	hippocampus	mixed	84-91	6	0	DBA	whole brain	male
Hippocampal neurons of E16 mice depolarized with KCL - 3hr _vs_ 0hr_GPL340	Cortical and hippocampal neuron gene expression profiles following KCl depolarization	GSE11261	Brain from DBA mice sleep deprived for 6hr from ZT 6 _vs_ time matched not deprived	Sleep deprivation in the brain of three inbred mouse strains	GSE9442	+	5.5e-19	E16	3	mice culture	hippocampus	mixed	84-91	6	6	DBA	whole brain	male
Hippocampal neurons of E16 mice depolarized with KCL - 3hr _vs_ 0hr_GPL340	Cortical and hippocampal neuron gene expression profiles following KCl depolarization	GSE11261	Brain from DBA mice sleep deprived for 6hr from ZT 12 (dark onset) _vs_ time matched not deprived	Sleep deprivation in the brain of three inbred mouse strains	GSE9442	+	1.9e-19	E16	3	mice culture	hippocampus	mixed	84-91	6	12	DBA	whole brain	male
Hippocampal neurons of E16 mice depolarized with KCL - 3hr _vs_ 0hr_GPL340	Cortical and hippocampal neuron gene expression profiles following KCl depolarization	GSE11261	Brain from DBA mice sleep deprived for 6hr from ZT 18 _vs_ time matched not deprived	Sleep deprivation in the brain of three inbred mouse strains	GSE9442	+	1.3e-08	E16	3	mice culture	hippocampus	mixed	84-91	6	18	DBA	whole brain	male
Hippocampal neurons of E16 mice depolarized with KCL - 3hr _vs_ 0hr_GPL340	Cortical and hippocampal neuron gene expression profiles following KCl depolarization	GSE11261	Hypothalami from mice - sleep deprived for 3hr _vs_ undisturbed sleep control	Cerebral cortices and hypothalami of mice after sleep deprivation	GSE6514	+	8e-08	E16	3	mice culture	hippocampus	mixed	70	3	0	C57/BL6	hippocampus	male
Hippocampal neurons of E16 mice depolarized with KCL - 3hr _vs_ 0hr_GPL340	Cortical and hippocampal neuron gene expression profiles following KCl depolarization	GSE11261	Hypothalami from mice - sleep deprived for 6hr _vs_ undisturbed sleep control	Cerebral cortices and hypothalami of mice after sleep deprivation	GSE6514	+	0.0002	E16	3	mice culture	hippocampus	mixed	70	6	0	C57/BL6	hippocampus	male
Hippocampal neurons of E16 mice depolarized with KCL - 3hr _vs_ 0hr_GPL340	Cortical and hippocampal neuron gene expression profiles following KCl depolarization	GSE11261	Hypothalami from mice - sleep deprived for 9hr _vs_ undisturbed sleep control	Cerebral cortices and hypothalami of mice after sleep deprivation	GSE6514	+	0.1182	E16	3	mice culture	hippocampus	mixed	70	9	0	C57/BL6	hippocampus	male
Hippocampal neurons of E16 mice depolarized with KCL - 3hr _vs_ 0hr_GPL340	Cortical and hippocampal neuron gene expression profiles following KCl depolarization	GSE11261	Hypothalami from mice - sleep deprived for 12hr _vs_ undisturbed sleep control	Cerebral cortices and hypothalami of mice after sleep deprivation	GSE6514	+	0.0335	E16	3	mice culture	hippocampus	mixed	70	12	0	C57/BL6	hippocampus	male
Hippocampal neurons of E16 mice depolarized with KCL - 3hr _vs_ 0hr_GPL340	Cortical and hippocampal neuron gene expression profiles following KCl depolarization	GSE11261	Cerebral cortices from mice - sleep deprived for 3hr _vs_ undisturbed sleep control	Cerebral cortices and hypothalami of mice after sleep deprivation	GSE6514	+	2.1e-21	E16	3	mice culture	hippocampus	mixed	70	3	0	C57/BL6	cerebellum	male
Hippocampal neurons of E16 mice depolarized with KCL - 3hr _vs_ 0hr_GPL340	Cortical and hippocampal neuron gene expression profiles following KCl depolarization	GSE11261	Cerebral cortices from mice - sleep deprived for 6hr _vs_ undisturbed sleep control	Cerebral cortices and hypothalami of mice after sleep deprivation	GSE6514	+	3.6e-17	E16	3	mice culture	hippocampus	mixed	70	6	0	C57/BL6	cerebellum	male
Hippocampal neurons of E16 mice depolarized with KCL - 3hr _vs_ 0hr_GPL340	Cortical and hippocampal neuron gene expression profiles following KCl depolarization	GSE11261	Cerebral cortices from mice - sleep deprived for 9hr _vs_ undisturbed sleep control	Cerebral cortices and hypothalami of mice after sleep deprivation	GSE6514	+	2.9e-07	E16	3	mice culture	hippocampus	mixed	70	9	0	C57/BL6	cerebellum	male
Hippocampal neurons of E16 mice depolarized with KCL - 3hr _vs_ 0hr_GPL340	Cortical and hippocampal neuron gene expression profiles following KCl depolarization	GSE11261	Cerebral cortices from mice - sleep deprived for 12hr _vs_ undisturbed sleep control	Cerebral cortices and hypothalami of mice after sleep deprivation	GSE6514	+	6.1e-10	E16	3	mice culture	hippocampus	mixed	70	12	0	C57/BL6	cerebellum	male
Hippocampal neurons of E16 mice depolarized with KCL - 3hr _vs_ 0hr_GPL340	Cortical and hippocampal neuron gene expression profiles following KCl depolarization	GSE11261	Hippocampi from 2mo C57BL6 males subject to 5hr sleep-deprivation _vs_ normal rested controls	Hippocampi from sleep deprived and normal mice	GSE33302	+	1.4e-24	E16	3	mice culture	hippocampus	mixed	60-120	5	5	C57BL/6J	hippocampus	male
Hippocampal neurons of E16 mice depolarized with KCL - 6hr _vs_ 0hr_GPL340	Cortical and hippocampal neuron gene expression profiles following KCl depolarization	GSE11261	Brain from AKR-J mice sleep deprived for 6hr from ZT 0 (light-onset) _vs_ time matched not deprived	Sleep deprivation in the brain of three inbred mouse strains	GSE9442	+	1.5e-07	E16	3	mice culture	hippocampus	mixed	84-91	6	0	AKR-J	whole brain	male
Hippocampal neurons of E16 mice depolarized with KCL - 6hr _vs_ 0hr_GPL340	Cortical and hippocampal neuron gene expression profiles following KCl depolarization	GSE11261	Brain from AKR-J mice sleep deprived for 6hr from ZT 6 _vs_ time matched not deprived	Sleep deprivation in the brain of three inbred mouse strains	GSE9442	+	1.1e-16	E16	6	mice culture	hippocampus	mixed	84-91	6	6	AKR-J	whole brain	male
Hippocampal neurons of E16 mice depolarized with KCL - 6hr _vs_ 0hr_GPL340	Cortical and hippocampal neuron gene expression profiles following KCl depolarization	GSE11261	Brain from AKR-J mice sleep deprived for 6hr from ZT 12 (dark onset) _vs_ time matched not deprived	Sleep deprivation in the brain of three inbred mouse strains	GSE9442	+	2e-23	E16	6	mice culture	hippocampus	mixed	84-91	6	12	AKR-J	whole brain	male
Hippocampal neurons of E16 mice depolarized with KCL - 6hr _vs_ 0hr_GPL340	Cortical and hippocampal neuron gene expression profiles following KCl depolarization	GSE11261	Brain from AKR-J mice sleep deprived for 6hr from ZT 18 _vs_ time matched not deprived	Sleep deprivation in the brain of three inbred mouse strains	GSE9442	+	0.0045	E16	6	mice culture	hippocampus	mixed	84-91	6	18	AKR-J	whole brain	male
Hippocampal neurons of E16 mice depolarized with KCL - 6hr _vs_ 0hr_GPL340	Cortical and hippocampal neuron gene expression profiles following KCl depolarization	GSE11261	Brain from C57 mice sleep deprived for 6hr from ZT 0 (light-onset) _vs_ time matched not deprived	Sleep deprivation in the brain of three inbred mouse strains	GSE9442	+	1.8e-06	E16	6	mice culture	hippocampus	mixed	84-91	6	0	C57/BL6	whole brain	male
Hippocampal neurons of E16 mice depolarized with KCL - 6hr _vs_ 0hr_GPL340	Cortical and hippocampal neuron gene expression profiles following KCl depolarization	GSE11261	Brain from C57 mice sleep deprived for 6hr from ZT 6 _vs_ time matched not deprived	Sleep deprivation in the brain of three inbred mouse strains	GSE9442	+	3.4e-15	E16	6	mice culture	hippocampus	mixed	84-91	6	6	C57/BL6	whole brain	male
Hippocampal neurons of E16 mice depolarized with KCL - 6hr _vs_ 0hr_GPL340	Cortical and hippocampal neuron gene expression profiles following KCl depolarization	GSE11261	Brain from C57 mice sleep deprived for 6hr from ZT 12 (dark onset) _vs_ time matched not deprived	Sleep deprivation in the brain of three inbred mouse strains	GSE9442	+	8.4e-16	E16	6	mice culture	hippocampus	mixed	84-91	6	12	C57/BL6	whole brain	male
Hippocampal neurons of E16 mice depolarized with KCL - 6hr _vs_ 0hr_GPL340	Cortical and hippocampal neuron gene expression profiles following KCl depolarization	GSE11261	Brain from C57 mice sleep deprived for 6hr from ZT 18 _vs_ time matched not deprived	Sleep deprivation in the brain of three inbred mouse strains	GSE9442	+	0.0009	E16	6	mice culture	hippocampus	mixed	84-91	6	18	C57/BL6	whole brain	male
Hippocampal neurons of E16 mice depolarized with KCL - 6hr _vs_ 0hr_GPL340	Cortical and hippocampal neuron gene expression profiles following KCl depolarization	GSE11261	Brain from DBA mice sleep deprived for 6hr from ZT 0 (light-onset) _vs_ time matched not deprived	Sleep deprivation in the brain of three inbred mouse strains	GSE9442	+	4.7e-09	E16	6	mice culture	hippocampus	mixed	84-91	6	0	DBA	whole brain	male
Hippocampal neurons of E16 mice depolarized with KCL - 6hr _vs_ 0hr_GPL340	Cortical and hippocampal neuron gene expression profiles following KCl depolarization	GSE11261	Brain from DBA mice sleep deprived for 6hr from ZT 6 _vs_ time matched not deprived	Sleep deprivation in the brain of three inbred mouse strains	GSE9442	+	2.3e-15	E16	6	mice culture	hippocampus	mixed	84-91	6	6	DBA	whole brain	male
Hippocampal neurons of E16 mice depolarized with KCL - 6hr _vs_ 0hr_GPL340	Cortical and hippocampal neuron gene expression profiles following KCl depolarization	GSE11261	Brain from DBA mice sleep deprived for 6hr from ZT 12 (dark onset) _vs_ time matched not deprived	Sleep deprivation in the brain of three inbred mouse strains	GSE9442	+	7.7e-16	E16	6	mice culture	hippocampus	mixed	84-91	6	12	DBA	whole brain	male
Hippocampal neurons of E16 mice depolarized with KCL - 6hr _vs_ 0hr_GPL340	Cortical and hippocampal neuron gene expression profiles following KCl depolarization	GSE11261	Brain from DBA mice sleep deprived for 6hr from ZT 18 _vs_ time matched not deprived	Sleep deprivation in the brain of three inbred mouse strains	GSE9442	+	0.0001	E16	6	mice culture	hippocampus	mixed	84-91	6	18	DBA	whole brain	male
Hippocampal neurons of E16 mice depolarized with KCL - 6hr _vs_ 0hr_GPL340	Cortical and hippocampal neuron gene expression profiles following KCl depolarization	GSE11261	Hypothalami from mice - sleep deprived for 3hr _vs_ undisturbed sleep control	Cerebral cortices and hypothalami of mice after sleep deprivation	GSE6514	+	0.0339	E16	6	mice culture	hippocampus	mixed	70	3	0	C57/BL6	hippocampus	male
Hippocampal neurons of E16 mice depolarized with KCL - 6hr _vs_ 0hr_GPL340	Cortical and hippocampal neuron gene expression profiles following KCl depolarization	GSE11261	Hypothalami from mice - sleep deprived for 6hr _vs_ undisturbed sleep control	Cerebral cortices and hypothalami of mice after sleep deprivation	GSE6514	+	0.0017	E16	6	mice culture	hippocampus	mixed	70	6	0	C57/BL6	hippocampus	male
Hippocampal neurons of E16 mice depolarized with KCL - 6hr _vs_ 0hr_GPL340	Cortical and hippocampal neuron gene expression profiles following KCl depolarization	GSE11261	Hypothalami from mice - sleep deprived for 9hr _vs_ undisturbed sleep control	Cerebral cortices and hypothalami of mice after sleep deprivation	GSE6514	+	0.0861	E16	6	mice culture	hippocampus	mixed	70	9	0	C57/BL6	hippocampus	male
Hippocampal neurons of E16 mice depolarized with KCL - 6hr _vs_ 0hr_GPL340	Cortical and hippocampal neuron gene expression profiles following KCl depolarization	GSE11261	Hypothalami from mice - sleep deprived for 12hr _vs_ undisturbed sleep control	Cerebral cortices and hypothalami of mice after sleep deprivation	GSE6514	+	0.0731	E16	6	mice culture	hippocampus	mixed	70	12	0	C57/BL6	hippocampus	male
Hippocampal neurons of E16 mice depolarized with KCL - 6hr _vs_ 0hr_GPL340	Cortical and hippocampal neuron gene expression profiles following KCl depolarization	GSE11261	Cerebral cortices from mice - sleep deprived for 3hr _vs_ undisturbed sleep control	Cerebral cortices and hypothalami of mice after sleep deprivation	GSE6514	+	8.2e-17	E16	6	mice culture	hippocampus	mixed	70	3	0	C57/BL6	cerebellum	male
Hippocampal neurons of E16 mice depolarized with KCL - 6hr _vs_ 0hr_GPL340	Cortical and hippocampal neuron gene expression profiles following KCl depolarization	GSE11261	Cerebral cortices from mice - sleep deprived for 6hr _vs_ undisturbed sleep control	Cerebral cortices and hypothalami of mice after sleep deprivation	GSE6514	+	6.5e-12	E16	6	mice culture	hippocampus	mixed	70	6	0	C57/BL6	cerebellum	male
Hippocampal neurons of E16 mice depolarized with KCL - 6hr _vs_ 0hr_GPL340	Cortical and hippocampal neuron gene expression profiles following KCl depolarization	GSE11261	Cerebral cortices from mice - sleep deprived for 9hr _vs_ undisturbed sleep control	Cerebral cortices and hypothalami of mice after sleep deprivation	GSE6514	+	2.4e-07	E16	6	mice culture	hippocampus	mixed	70	9	0	C57/BL6	cerebellum	male
Hippocampal neurons of E16 mice depolarized with KCL - 6hr _vs_ 0hr_GPL340	Cortical and hippocampal neuron gene expression profiles following KCl depolarization	GSE11261	Cerebral cortices from mice - sleep deprived for 12hr _vs_ undisturbed sleep control	Cerebral cortices and hypothalami of mice after sleep deprivation	GSE6514	+	2.2e-07	E16	6	mice culture	hippocampus	mixed	70	12	0	C57/BL6	cerebellum	male
Hippocampal neurons of E16 mice depolarized with KCL - 6hr _vs_ 0hr_GPL340	Cortical and hippocampal neuron gene expression profiles following KCl depolarization	GSE11261	Hippocampi from 2mo C57BL6 males subject to 5hr sleep-deprivation _vs_ normal rested controls	Hippocampi from sleep deprived and normal mice	GSE33302	+	2.5e-20	E16	6	mice culture	hippocampus	mixed	60-120	5	5	C57BL/6J	hippocampus	male
Cortical neurons from E15 mouse embryos - 25uM bicuculline treated for 6hr _vs_ untreated	Identification of response genes upon neuronal activation in mouse cortical neurons	GSE29139	Brain from AKR-J mice sleep deprived for 6hr from ZT 0 (light-onset) _vs_ time matched not deprived	Sleep deprivation in the brain of three inbred mouse strains	GSE9442	+	0.0006	E15	6	mice culture	cortical	mixed	84-91	6	0	AKR-J	whole brain	male
Cortical neurons from E15 mouse embryos - 25uM bicuculline treated for 6hr _vs_ untreated	Identification of response genes upon neuronal activation in mouse cortical neurons	GSE29139	Brain from AKR-J mice sleep deprived for 6hr from ZT 6 _vs_ time matched not deprived	Sleep deprivation in the brain of three inbred mouse strains	GSE9442	+	1.1e-06	E15	6	mice culture	cortical	mixed	84-91	6	6	AKR-J	whole brain	male
Cortical neurons from E15 mouse embryos - 25uM bicuculline treated for 6hr _vs_ untreated	Identification of response genes upon neuronal activation in mouse cortical neurons	GSE29139	Brain from AKR-J mice sleep deprived for 6hr from ZT 12 (dark onset) _vs_ time matched not deprived	Sleep deprivation in the brain of three inbred mouse strains	GSE9442	+	3.1e-14	E15	6	mice culture	cortical	mixed	84-91	6	12	AKR-J	whole brain	male
Cortical neurons from E15 mouse embryos - 25uM bicuculline treated for 6hr _vs_ untreated	Identification of response genes upon neuronal activation in mouse cortical neurons	GSE29139	Brain from AKR-J mice sleep deprived for 6hr from ZT 18 _vs_ time matched not deprived	Sleep deprivation in the brain of three inbred mouse strains	GSE9442	+	0.051	E15	6	mice culture	cortical	mixed	84-91	6	18	AKR-J	whole brain	male
Cortical neurons from E15 mouse embryos - 25uM bicuculline treated for 6hr _vs_ untreated	Identification of response genes upon neuronal activation in mouse cortical neurons	GSE29139	Brain from C57 mice sleep deprived for 6hr from ZT 0 (light-onset) _vs_ time matched not deprived	Sleep deprivation in the brain of three inbred mouse strains	GSE9442	+	0.0119	E15	6	mice culture	cortical	mixed	84-91	6	0	C57/BL6	whole brain	male
Cortical neurons from E15 mouse embryos - 25uM bicuculline treated for 6hr _vs_ untreated	Identification of response genes upon neuronal activation in mouse cortical neurons	GSE29139	Brain from C57 mice sleep deprived for 6hr from ZT 6 _vs_ time matched not deprived	Sleep deprivation in the brain of three inbred mouse strains	GSE9442	+	1.1e-06	E15	6	mice culture	cortical	mixed	84-91	6	6	C57/BL6	whole brain	male
Cortical neurons from E15 mouse embryos - 25uM bicuculline treated for 6hr _vs_ untreated	Identification of response genes upon neuronal activation in mouse cortical neurons	GSE29139	Brain from C57 mice sleep deprived for 6hr from ZT 12 (dark onset) _vs_ time matched not deprived	Sleep deprivation in the brain of three inbred mouse strains	GSE9442	+	4.9e-05	E15	6	mice culture	cortical	mixed	84-91	6	12	C57/BL6	whole brain	male
Cortical neurons from E15 mouse embryos - 25uM bicuculline treated for 6hr _vs_ untreated	Identification of response genes upon neuronal activation in mouse cortical neurons	GSE29139	Brain from C57 mice sleep deprived for 6hr from ZT 18 _vs_ time matched not deprived	Sleep deprivation in the brain of three inbred mouse strains	GSE9442	+	0.0109	E15	6	mice culture	cortical	mixed	84-91	6	18	C57/BL6	whole brain	male
Cortical neurons from E15 mouse embryos - 25uM bicuculline treated for 6hr _vs_ untreated	Identification of response genes upon neuronal activation in mouse cortical neurons	GSE29139	Brain from DBA mice sleep deprived for 6hr from ZT 0 (light-onset) _vs_ time matched not deprived	Sleep deprivation in the brain of three inbred mouse strains	GSE9442	+	9e-05	E15	6	mice culture	cortical	mixed	84-91	6	0	DBA	whole brain	male
Cortical neurons from E15 mouse embryos - 25uM bicuculline treated for 6hr _vs_ untreated	Identification of response genes upon neuronal activation in mouse cortical neurons	GSE29139	Brain from DBA mice sleep deprived for 6hr from ZT 6 _vs_ time matched not deprived	Sleep deprivation in the brain of three inbred mouse strains	GSE9442	+	9.4e-05	E15	6	mice culture	cortical	mixed	84-91	6	6	DBA	whole brain	male
Cortical neurons from E15 mouse embryos - 25uM bicuculline treated for 6hr _vs_ untreated	Identification of response genes upon neuronal activation in mouse cortical neurons	GSE29139	Brain from DBA mice sleep deprived for 6hr from ZT 12 (dark onset) _vs_ time matched not deprived	Sleep deprivation in the brain of three inbred mouse strains	GSE9442	+	3e-07	E15	6	mice culture	cortical	mixed	84-91	6	12	DBA	whole brain	male
Cortical neurons from E15 mouse embryos - 25uM bicuculline treated for 6hr _vs_ untreated	Identification of response genes upon neuronal activation in mouse cortical neurons	GSE29139	Brain from DBA mice sleep deprived for 6hr from ZT 18 _vs_ time matched not deprived	Sleep deprivation in the brain of three inbred mouse strains	GSE9442	+	0.0016	E15	6	mice culture	cortical	mixed	84-91	6	18	DBA	whole brain	male
Cortical neurons from E15 mouse embryos - 25uM bicuculline treated for 6hr _vs_ untreated	Identification of response genes upon neuronal activation in mouse cortical neurons	GSE29139	Hypothalami from mice - sleep deprived for 3hr _vs_ undisturbed sleep control	Cerebral cortices and hypothalami of mice after sleep deprivation	GSE6514	+	0.0006	E15	6	mice culture	cortical	mixed	70	3	0	C57/BL6	hippocampus	male
Cortical neurons from E15 mouse embryos - 25uM bicuculline treated for 6hr _vs_ untreated	Identification of response genes upon neuronal activation in mouse cortical neurons	GSE29139	Hypothalami from mice - sleep deprived for 6hr _vs_ undisturbed sleep control	Cerebral cortices and hypothalami of mice after sleep deprivation	GSE6514	+	0.0493	E15	6	mice culture	cortical	mixed	70	6	0	C57/BL6	hippocampus	male
Cortical neurons from E15 mouse embryos - 25uM bicuculline treated for 6hr _vs_ untreated	Identification of response genes upon neuronal activation in mouse cortical neurons	GSE29139	Hypothalami from mice - sleep deprived for 9hr _vs_ undisturbed sleep control	Cerebral cortices and hypothalami of mice after sleep deprivation	GSE6514	NA	NA	E15	6	mice culture	cortical	mixed	70	9	0	C57/BL6	hippocampus	male
Cortical neurons from E15 mouse embryos - 25uM bicuculline treated for 6hr _vs_ untreated	Identification of response genes upon neuronal activation in mouse cortical neurons	GSE29139	Hypothalami from mice - sleep deprived for 12hr _vs_ undisturbed sleep control	Cerebral cortices and hypothalami of mice after sleep deprivation	GSE6514	-	0.5275	E15	6	mice culture	cortical	mixed	70	12	0	C57/BL6	hippocampus	male
Cortical neurons from E15 mouse embryos - 25uM bicuculline treated for 6hr _vs_ untreated	Identification of response genes upon neuronal activation in mouse cortical neurons	GSE29139	Cerebral cortices from mice - sleep deprived for 3hr _vs_ undisturbed sleep control	Cerebral cortices and hypothalami of mice after sleep deprivation	GSE6514	+	2.4e-07	E15	6	mice culture	cortical	mixed	70	3	0	C57/BL6	cerebellum	male
Cortical neurons from E15 mouse embryos - 25uM bicuculline treated for 6hr _vs_ untreated	Identification of response genes upon neuronal activation in mouse cortical neurons	GSE29139	Cerebral cortices from mice - sleep deprived for 6hr _vs_ undisturbed sleep control	Cerebral cortices and hypothalami of mice after sleep deprivation	GSE6514	+	2.1e-08	E15	6	mice culture	cortical	mixed	70	6	0	C57/BL6	cerebellum	male
Cortical neurons from E15 mouse embryos - 25uM bicuculline treated for 6hr _vs_ untreated	Identification of response genes upon neuronal activation in mouse cortical neurons	GSE29139	Cerebral cortices from mice - sleep deprived for 9hr _vs_ undisturbed sleep control	Cerebral cortices and hypothalami of mice after sleep deprivation	GSE6514	+	1.4e-05	E15	6	mice culture	cortical	mixed	70	9	0	C57/BL6	cerebellum	male
Cortical neurons from E15 mouse embryos - 25uM bicuculline treated for 6hr _vs_ untreated	Identification of response genes upon neuronal activation in mouse cortical neurons	GSE29139	Cerebral cortices from mice - sleep deprived for 12hr _vs_ undisturbed sleep control	Cerebral cortices and hypothalami of mice after sleep deprivation	GSE6514	+	2.9e-06	E15	6	mice culture	cortical	mixed	70	12	0	C57/BL6	cerebellum	male
Cortical neurons from E15 mouse embryos - 25uM bicuculline treated for 6hr _vs_ untreated	Identification of response genes upon neuronal activation in mouse cortical neurons	GSE29139	Hippocampi from 2mo C57BL6 males subject to 5hr sleep-deprivation _vs_ normal rested controls	Hippocampi from sleep deprived and normal mice	GSE33302	+	0.0018	E15	6	mice culture	cortical	mixed	60-120	5	5	C57BL/6J	hippocampus	male
pilocarpine_1hour_FC1.2PV0.05	Temporal changes in mice hippocampus transcriptome after pilocarpine-induced seizure	GSE198498	Brain from AKR-J mice sleep deprived for 6hr from ZT 0 (light-onset) _vs_ time matched not deprived	Sleep deprivation in the brain of three inbred mouse strains	GSE9442	+	0.0007	6-7wk	1	C57BL/6 J	hippocampus	mixed	84-91	6	0	AKR-J	whole brain	male
pilocarpine_1hour_FC1.2PV0.05	Temporal changes in mice hippocampus transcriptome after pilocarpine-induced seizure	GSE198498	Brain from AKR-J mice sleep deprived for 6hr from ZT 6 _vs_ time matched not deprived	Sleep deprivation in the brain of three inbred mouse strains	GSE9442	+	1.7e-11	6-7wk	1	C57BL/6 J	hippocampus	mixed	84-91	6	6	AKR-J	whole brain	male
pilocarpine_1hour_FC1.2PV0.05	Temporal changes in mice hippocampus transcriptome after pilocarpine-induced seizure	GSE198498	Brain from AKR-J mice sleep deprived for 6hr from ZT 12 (dark onset) _vs_ time matched not deprived	Sleep deprivation in the brain of three inbred mouse strains	GSE9442	+	2.9e-16	6-7wk	1	C57BL/6 J	hippocampus	mixed	84-91	6	12	AKR-J	whole brain	male
pilocarpine_1hour_FC1.2PV0.05	Temporal changes in mice hippocampus transcriptome after pilocarpine-induced seizure	GSE198498	Brain from AKR-J mice sleep deprived for 6hr from ZT 18 _vs_ time matched not deprived	Sleep deprivation in the brain of three inbred mouse strains	GSE9442	+	0.0003	6-7wk	1	C57BL/6 J	hippocampus	mixed	84-91	6	18	AKR-J	whole brain	male
pilocarpine_1hour_FC1.2PV0.05	Temporal changes in mice hippocampus transcriptome after pilocarpine-induced seizure	GSE198498	Brain from C57 mice sleep deprived for 6hr from ZT 0 (light-onset) _vs_ time matched not deprived	Sleep deprivation in the brain of three inbred mouse strains	GSE9442	+	7.9e-05	6-7wk	1	C57BL/6 J	hippocampus	mixed	84-91	6	0	C57/BL6	whole brain	male
pilocarpine_1hour_FC1.2PV0.05	Temporal changes in mice hippocampus transcriptome after pilocarpine-induced seizure	GSE198498	Brain from C57 mice sleep deprived for 6hr from ZT 6 _vs_ time matched not deprived	Sleep deprivation in the brain of three inbred mouse strains	GSE9442	+	4.8e-10	6-7wk	1	C57BL/6 J	hippocampus	mixed	84-91	6	6	C57/BL6	whole brain	male
pilocarpine_1hour_FC1.2PV0.05	Temporal changes in mice hippocampus transcriptome after pilocarpine-induced seizure	GSE198498	Brain from C57 mice sleep deprived for 6hr from ZT 12 (dark onset) _vs_ time matched not deprived	Sleep deprivation in the brain of three inbred mouse strains	GSE9442	NA	NA	6-7wk	1	C57BL/6 J	hippocampus	mixed	84-91	6	12	C57/BL6	whole brain	male
pilocarpine_1hour_FC1.2PV0.05	Temporal changes in mice hippocampus transcriptome after pilocarpine-induced seizure	GSE198498	Brain from C57 mice sleep deprived for 6hr from ZT 18 _vs_ time matched not deprived	Sleep deprivation in the brain of three inbred mouse strains	GSE9442	+	0.0074	6-7wk	1	C57BL/6 J	hippocampus	mixed	84-91	6	18	C57/BL6	whole brain	male
pilocarpine_1hour_FC1.2PV0.05	Temporal changes in mice hippocampus transcriptome after pilocarpine-induced seizure	GSE198498	Brain from DBA mice sleep deprived for 6hr from ZT 0 (light-onset) _vs_ time matched not deprived	Sleep deprivation in the brain of three inbred mouse strains	GSE9442	+	0.0001	6-7wk	1	C57BL/6 J	hippocampus	mixed	84-91	6	0	DBA	whole brain	male
pilocarpine_1hour_FC1.2PV0.05	Temporal changes in mice hippocampus transcriptome after pilocarpine-induced seizure	GSE198498	Brain from DBA mice sleep deprived for 6hr from ZT 6 _vs_ time matched not deprived	Sleep deprivation in the brain of three inbred mouse strains	GSE9442	+	5.8e-10	6-7wk	1	C57BL/6 J	hippocampus	mixed	84-91	6	6	DBA	whole brain	male
pilocarpine_1hour_FC1.2PV0.05	Temporal changes in mice hippocampus transcriptome after pilocarpine-induced seizure	GSE198498	Brain from DBA mice sleep deprived for 6hr from ZT 12 (dark onset) _vs_ time matched not deprived	Sleep deprivation in the brain of three inbred mouse strains	GSE9442	+	5.7e-11	6-7wk	1	C57BL/6 J	hippocampus	mixed	84-91	6	12	DBA	whole brain	male
pilocarpine_1hour_FC1.2PV0.05	Temporal changes in mice hippocampus transcriptome after pilocarpine-induced seizure	GSE198498	Brain from DBA mice sleep deprived for 6hr from ZT 18 _vs_ time matched not deprived	Sleep deprivation in the brain of three inbred mouse strains	GSE9442	+	0.0158	6-7wk	1	C57BL/6 J	hippocampus	mixed	84-91	6	18	DBA	whole brain	male
pilocarpine_1hour_FC1.2PV0.05	Temporal changes in mice hippocampus transcriptome after pilocarpine-induced seizure	GSE198498	Hypothalami from mice - sleep deprived for 3hr _vs_ undisturbed sleep control	Cerebral cortices and hypothalami of mice after sleep deprivation	GSE6514	+	3.1e-05	6-7wk	1	C57BL/6 J	hippocampus	mixed	70	3	0	C57/BL6	hippocampus	male
pilocarpine_1hour_FC1.2PV0.05	Temporal changes in mice hippocampus transcriptome after pilocarpine-induced seizure	GSE198498	Hypothalami from mice - sleep deprived for 6hr _vs_ undisturbed sleep control	Cerebral cortices and hypothalami of mice after sleep deprivation	GSE6514		1e-05	6-7wk	1	C57BL/6 J	hippocampus	mixed	70	6	0	C57/BL6	hippocampus	male
pilocarpine_1hour_FC1.2PV0.05	Temporal changes in mice hippocampus transcriptome after pilocarpine-induced seizure	GSE198498	Hypothalami from mice - sleep deprived for 9hr _vs_ undisturbed sleep control	Cerebral cortices and hypothalami of mice after sleep deprivation	GSE6514		0.084	6-7wk	1	C57BL/6 J	hippocampus	mixed	70	9	0	C57/BL6	hippocampus	male
pilocarpine_1hour_FC1.2PV0.05	Temporal changes in mice hippocampus transcriptome after pilocarpine-induced seizure	GSE198498	Hypothalami from mice - sleep deprived for 12hr _vs_ undisturbed sleep control	Cerebral cortices and hypothalami of mice after sleep deprivation	GSE6514		0.0042	6-7wk	1	C57BL/6 J	hippocampus	mixed	70	12	0	C57/BL6	hippocampus	male
pilocarpine_1hour_FC1.2PV0.05	Temporal changes in mice hippocampus transcriptome after pilocarpine-induced seizure	GSE198498	Cerebral cortices from mice - sleep deprived for 3hr _vs_ undisturbed sleep control	Cerebral cortices and hypothalami of mice after sleep deprivation	GSE6514	+	4.3e-09	6-7wk	1	C57BL/6 J	hippocampus	mixed	70	3	0	C57/BL6	cerebellum	male
pilocarpine_1hour_FC1.2PV0.05	Temporal changes in mice hippocampus transcriptome after pilocarpine-induced seizure	GSE198498	Cerebral cortices from mice - sleep deprived for 6hr _vs_ undisturbed sleep control	Cerebral cortices and hypothalami of mice after sleep deprivation	GSE6514	+	1.3e-09	6-7wk	1	C57BL/6 J	hippocampus	mixed	70	6	0	C57/BL6	cerebellum	male
pilocarpine_1hour_FC1.2PV0.05	Temporal changes in mice hippocampus transcriptome after pilocarpine-induced seizure	GSE198498	Cerebral cortices from mice - sleep deprived for 9hr _vs_ undisturbed sleep control	Cerebral cortices and hypothalami of mice after sleep deprivation	GSE6514	+	1.3e-07	6-7wk	1	C57BL/6 J	hippocampus	mixed	70	9	0	C57/BL6	cerebellum	male
pilocarpine_1hour_FC1.2PV0.05	Temporal changes in mice hippocampus transcriptome after pilocarpine-induced seizure	GSE198498	Cerebral cortices from mice - sleep deprived for 12hr _vs_ undisturbed sleep control	Cerebral cortices and hypothalami of mice after sleep deprivation	GSE6514	+	1.3e-09	6-7wk	1	C57BL/6 J	hippocampus	mixed	70	12	0	C57/BL6	cerebellum	male
pilocarpine_1hour_FC1.2PV0.05	Temporal changes in mice hippocampus transcriptome after pilocarpine-induced seizure	GSE198498	Hippocampi from 2mo C57BL6 males subject to 5hr sleep-deprivation _vs_ normal rested controls	Hippocampi from sleep deprived and normal mice	GSE33302	NA	NA	6-7wk	1	C57BL/6 J	hippocampus	mixed	60-120	5	5	C57BL/6J	hippocampus	male
pilocarpine_8hour_FC1.2PV0.05	Temporal changes in mice hippocampus transcriptome after pilocarpine-induced seizure	GSE198498	Brain from AKR-J mice sleep deprived for 6hr from ZT 0 (light-onset) _vs_ time matched not deprived	Sleep deprivation in the brain of three inbred mouse strains	GSE9442	+	0.03	6-7wk	8	C57BL/6 J	hippocampus	mixed	84-91	6	0	AKR-J	whole brain	male
pilocarpine_8hour_FC1.2PV0.05	Temporal changes in mice hippocampus transcriptome after pilocarpine-induced seizure	GSE198498	Brain from AKR-J mice sleep deprived for 6hr from ZT 6 _vs_ time matched not deprived	Sleep deprivation in the brain of three inbred mouse strains	GSE9442	+	4.6e-06	6-7wk	8	C57BL/6 J	hippocampus	mixed	84-91	6	6	AKR-J	whole brain	male
pilocarpine_8hour_FC1.2PV0.05	Temporal changes in mice hippocampus transcriptome after pilocarpine-induced seizure	GSE198498	Brain from AKR-J mice sleep deprived for 6hr from ZT 12 (dark onset) _vs_ time matched not deprived	Sleep deprivation in the brain of three inbred mouse strains	GSE9442	+	6e-11	6-7wk	8	C57BL/6 J	hippocampus	mixed	84-91	6	12	AKR-J	whole brain	male
pilocarpine_8hour_FC1.2PV0.05	Temporal changes in mice hippocampus transcriptome after pilocarpine-induced seizure	GSE198498	Brain from AKR-J mice sleep deprived for 6hr from ZT 18 _vs_ time matched not deprived	Sleep deprivation in the brain of three inbred mouse strains	GSE9442	+	0.0018	6-7wk	8	C57BL/6 J	hippocampus	mixed	84-91	6	18	AKR-J	whole brain	male
pilocarpine_8hour_FC1.2PV0.05	Temporal changes in mice hippocampus transcriptome after pilocarpine-induced seizure	GSE198498	Brain from C57 mice sleep deprived for 6hr from ZT 0 (light-onset) _vs_ time matched not deprived	Sleep deprivation in the brain of three inbred mouse strains	GSE9442	+	0.0981	6-7wk	8	C57BL/6 J	hippocampus	mixed	84-91	6	0	C57/BL6	whole brain	male
pilocarpine_8hour_FC1.2PV0.05	Temporal changes in mice hippocampus transcriptome after pilocarpine-induced seizure	GSE198498	Brain from C57 mice sleep deprived for 6hr from ZT 6 _vs_ time matched not deprived	Sleep deprivation in the brain of three inbred mouse strains	GSE9442	+	4.2e-07	6-7wk	8	C57BL/6 J	hippocampus	mixed	84-91	6	6	C57/BL6	whole brain	male
pilocarpine_8hour_FC1.2PV0.05	Temporal changes in mice hippocampus transcriptome after pilocarpine-induced seizure	GSE198498	Brain from C57 mice sleep deprived for 6hr from ZT 12 (dark onset) _vs_ time matched not deprived	Sleep deprivation in the brain of three inbred mouse strains	GSE9442	NA	NA	6-7wk	8	C57BL/6 J	hippocampus	mixed	84-91	6	12	C57/BL6	whole brain	male
pilocarpine_8hour_FC1.2PV0.05	Temporal changes in mice hippocampus transcriptome after pilocarpine-induced seizure	GSE198498	Brain from C57 mice sleep deprived for 6hr from ZT 18 _vs_ time matched not deprived	Sleep deprivation in the brain of three inbred mouse strains	GSE9442	+	0.1734	6-7wk	8	C57BL/6 J	hippocampus	mixed	84-91	6	18	C57/BL6	whole brain	male
pilocarpine_8hour_FC1.2PV0.05	Temporal changes in mice hippocampus transcriptome after pilocarpine-induced seizure	GSE198498	Brain from DBA mice sleep deprived for 6hr from ZT 0 (light-onset) _vs_ time matched not deprived	Sleep deprivation in the brain of three inbred mouse strains	GSE9442	+	0.0002	6-7wk	8	C57BL/6 J	hippocampus	mixed	84-91	6	0	DBA	whole brain	male
pilocarpine_8hour_FC1.2PV0.05	Temporal changes in mice hippocampus transcriptome after pilocarpine-induced seizure	GSE198498	Brain from DBA mice sleep deprived for 6hr from ZT 6 _vs_ time matched not deprived	Sleep deprivation in the brain of three inbred mouse strains	GSE9442	+	0.0001	6-7wk	8	C57BL/6 J	hippocampus	mixed	84-91	6	6	DBA	whole brain	male
pilocarpine_8hour_FC1.2PV0.05	Temporal changes in mice hippocampus transcriptome after pilocarpine-induced seizure	GSE198498	Brain from DBA mice sleep deprived for 6hr from ZT 12 (dark onset) _vs_ time matched not deprived	Sleep deprivation in the brain of three inbred mouse strains	GSE9442	+	1.4e-06	6-7wk	8	C57BL/6 J	hippocampus	mixed	84-91	6	12	DBA	whole brain	male
pilocarpine_8hour_FC1.2PV0.05	Temporal changes in mice hippocampus transcriptome after pilocarpine-induced seizure	GSE198498	Brain from DBA mice sleep deprived for 6hr from ZT 18 _vs_ time matched not deprived	Sleep deprivation in the brain of three inbred mouse strains	GSE9442	+	0.2893	6-7wk	8	C57BL/6 J	hippocampus	mixed	84-91	6	18	DBA	whole brain	male
pilocarpine_8hour_FC1.2PV0.05	Temporal changes in mice hippocampus transcriptome after pilocarpine-induced seizure	GSE198498	Hypothalami from mice - sleep deprived for 3hr _vs_ undisturbed sleep control	Cerebral cortices and hypothalami of mice after sleep deprivation	GSE6514	+	0.0021	6-7wk	8	C57BL/6 J	hippocampus	mixed	70	3	0	C57/BL6	hippocampus	male
pilocarpine_8hour_FC1.2PV0.05	Temporal changes in mice hippocampus transcriptome after pilocarpine-induced seizure	GSE198498	Hypothalami from mice - sleep deprived for 6hr _vs_ undisturbed sleep control	Cerebral cortices and hypothalami of mice after sleep deprivation	GSE6514	-	0.0034	6-7wk	8	C57BL/6 J	hippocampus	mixed	70	6	0	C57/BL6	hippocampus	male
pilocarpine_8hour_FC1.2PV0.05	Temporal changes in mice hippocampus transcriptome after pilocarpine-induced seizure	GSE198498	Hypothalami from mice - sleep deprived for 9hr _vs_ undisturbed sleep control	Cerebral cortices and hypothalami of mice after sleep deprivation	GSE6514	+	0.1295	6-7wk	8	C57BL/6 J	hippocampus	mixed	70	9	0	C57/BL6	hippocampus	male
pilocarpine_8hour_FC1.2PV0.05	Temporal changes in mice hippocampus transcriptome after pilocarpine-induced seizure	GSE198498	Hypothalami from mice - sleep deprived for 12hr _vs_ undisturbed sleep control	Cerebral cortices and hypothalami of mice after sleep deprivation	GSE6514	+	0.0172	6-7wk	8	C57BL/6 J	hippocampus	mixed	70	12	0	C57/BL6	hippocampus	male
pilocarpine_8hour_FC1.2PV0.05	Temporal changes in mice hippocampus transcriptome after pilocarpine-induced seizure	GSE198498	Cerebral cortices from mice - sleep deprived for 3hr _vs_ undisturbed sleep control	Cerebral cortices and hypothalami of mice after sleep deprivation	GSE6514		2.8e-05	6-7wk	8	C57BL/6 J	hippocampus	mixed	70	3	0	C57/BL6	cerebellum	male
pilocarpine_8hour_FC1.2PV0.05	Temporal changes in mice hippocampus transcriptome after pilocarpine-induced seizure	GSE198498	Cerebral cortices from mice - sleep deprived for 6hr _vs_ undisturbed sleep control	Cerebral cortices and hypothalami of mice after sleep deprivation	GSE6514	+	1.2e-05	6-7wk	8	C57BL/6 J	hippocampus	mixed	70	6	0	C57/BL6	cerebellum	male
pilocarpine_8hour_FC1.2PV0.05	Temporal changes in mice hippocampus transcriptome after pilocarpine-induced seizure	GSE198498	Cerebral cortices from mice - sleep deprived for 9hr _vs_ undisturbed sleep control	Cerebral cortices and hypothalami of mice after sleep deprivation	GSE6514	+	0.0003	6-7wk	8	C57BL/6 J	hippocampus	mixed	70	9	0	C57/BL6	cerebellum	male
pilocarpine_8hour_FC1.2PV0.05	Temporal changes in mice hippocampus transcriptome after pilocarpine-induced seizure	GSE198498	Cerebral cortices from mice - sleep deprived for 12hr _vs_ undisturbed sleep control	Cerebral cortices and hypothalami of mice after sleep deprivation	GSE6514	+	3.2e-05	6-7wk	8	C57BL/6 J	hippocampus	mixed	70	12	0	C57/BL6	cerebellum	male
pilocarpine_8hour_FC1.2PV0.05	Temporal changes in mice hippocampus transcriptome after pilocarpine-induced seizure	GSE198498	Hippocampi from 2mo C57BL6 males subject to 5hr sleep-deprivation _vs_ normal rested controls	Hippocampi from sleep deprived and normal mice	GSE33302	NA	NA	6-7wk	8	C57BL/6 J	hippocampus	mixed	60-120	5	5	C57BL/6J	hippocampus	male
pilocarpine_36hour_FC1.2PV0.05	Temporal changes in mice hippocampus transcriptome after pilocarpine-induced seizure	GSE198498	Brain from AKR-J mice sleep deprived for 6hr from ZT 0 (light-onset) _vs_ time matched not deprived	Sleep deprivation in the brain of three inbred mouse strains	GSE9442	NA	NA	6-7wk	36	C57BL/6 J	hippocampus	mixed	84-91	6	0	AKR-J	whole brain	male
pilocarpine_36hour_FC1.2PV0.05	Temporal changes in mice hippocampus transcriptome after pilocarpine-induced seizure	GSE198498	Brain from AKR-J mice sleep deprived for 6hr from ZT 6 _vs_ time matched not deprived	Sleep deprivation in the brain of three inbred mouse strains	GSE9442	-	5.6e-05	6-7wk	36	C57BL/6 J	hippocampus	mixed	84-91	6	6	AKR-J	whole brain	male
pilocarpine_36hour_FC1.2PV0.05	Temporal changes in mice hippocampus transcriptome after pilocarpine-induced seizure	GSE198498	Brain from AKR-J mice sleep deprived for 6hr from ZT 12 (dark onset) _vs_ time matched not deprived	Sleep deprivation in the brain of three inbred mouse strains	GSE9442	-	1.8e-06	6-7wk	36	C57BL/6 J	hippocampus	mixed	84-91	6	12	AKR-J	whole brain	male
pilocarpine_36hour_FC1.2PV0.05	Temporal changes in mice hippocampus transcriptome after pilocarpine-induced seizure	GSE198498	Brain from AKR-J mice sleep deprived for 6hr from ZT 18 _vs_ time matched not deprived	Sleep deprivation in the brain of three inbred mouse strains	GSE9442	+	0.4147	6-7wk	36	C57BL/6 J	hippocampus	mixed	84-91	6	18	AKR-J	whole brain	male
pilocarpine_36hour_FC1.2PV0.05	Temporal changes in mice hippocampus transcriptome after pilocarpine-induced seizure	GSE198498	Brain from C57 mice sleep deprived for 6hr from ZT 0 (light-onset) _vs_ time matched not deprived	Sleep deprivation in the brain of three inbred mouse strains	GSE9442	-	0.1974	6-7wk	36	C57BL/6 J	hippocampus	mixed	84-91	6	0	C57/BL6	whole brain	male
pilocarpine_36hour_FC1.2PV0.05	Temporal changes in mice hippocampus transcriptome after pilocarpine-induced seizure	GSE198498	Brain from C57 mice sleep deprived for 6hr from ZT 6 _vs_ time matched not deprived	Sleep deprivation in the brain of three inbred mouse strains	GSE9442	-	0.0004	6-7wk	36	C57BL/6 J	hippocampus	mixed	84-91	6	6	C57/BL6	whole brain	male
pilocarpine_36hour_FC1.2PV0.05	Temporal changes in mice hippocampus transcriptome after pilocarpine-induced seizure	GSE198498	Brain from C57 mice sleep deprived for 6hr from ZT 12 (dark onset) _vs_ time matched not deprived	Sleep deprivation in the brain of three inbred mouse strains	GSE9442	NA	NA	6-7wk	36	C57BL/6 J	hippocampus	mixed	84-91	6	12	C57/BL6	whole brain	male
pilocarpine_36hour_FC1.2PV0.05	Temporal changes in mice hippocampus transcriptome after pilocarpine-induced seizure	GSE198498	Brain from C57 mice sleep deprived for 6hr from ZT 18 _vs_ time matched not deprived	Sleep deprivation in the brain of three inbred mouse strains	GSE9442	-	0.0772	6-7wk	36	C57BL/6 J	hippocampus	mixed	84-91	6	18	C57/BL6	whole brain	male
pilocarpine_36hour_FC1.2PV0.05	Temporal changes in mice hippocampus transcriptome after pilocarpine-induced seizure	GSE198498	Brain from DBA mice sleep deprived for 6hr from ZT 0 (light-onset) _vs_ time matched not deprived	Sleep deprivation in the brain of three inbred mouse strains	GSE9442	-	0.0023	6-7wk	36	C57BL/6 J	hippocampus	mixed	84-91	6	0	DBA	whole brain	male
pilocarpine_36hour_FC1.2PV0.05	Temporal changes in mice hippocampus transcriptome after pilocarpine-induced seizure	GSE198498	Brain from DBA mice sleep deprived for 6hr from ZT 6 _vs_ time matched not deprived	Sleep deprivation in the brain of three inbred mouse strains	GSE9442	-	1.7e-07	6-7wk	36	C57BL/6 J	hippocampus	mixed	84-91	6	6	DBA	whole brain	male
pilocarpine_36hour_FC1.2PV0.05	Temporal changes in mice hippocampus transcriptome after pilocarpine-induced seizure	GSE198498	Brain from DBA mice sleep deprived for 6hr from ZT 12 (dark onset) _vs_ time matched not deprived	Sleep deprivation in the brain of three inbred mouse strains	GSE9442	-	3.2e-05	6-7wk	36	C57BL/6 J	hippocampus	mixed	84-91	6	12	DBA	whole brain	male
pilocarpine_36hour_FC1.2PV0.05	Temporal changes in mice hippocampus transcriptome after pilocarpine-induced seizure	GSE198498	Brain from DBA mice sleep deprived for 6hr from ZT 18 _vs_ time matched not deprived	Sleep deprivation in the brain of three inbred mouse strains	GSE9442	NA	NA	6-7wk	36	C57BL/6 J	hippocampus	mixed	84-91	6	18	DBA	whole brain	male
pilocarpine_36hour_FC1.2PV0.05	Temporal changes in mice hippocampus transcriptome after pilocarpine-induced seizure	GSE198498	Hypothalami from mice - sleep deprived for 3hr _vs_ undisturbed sleep control	Cerebral cortices and hypothalami of mice after sleep deprivation	GSE6514	-	6e-08	6-7wk	36	C57BL/6 J	hippocampus	mixed	70	3	0	C57/BL6	hippocampus	male
pilocarpine_36hour_FC1.2PV0.05	Temporal changes in mice hippocampus transcriptome after pilocarpine-induced seizure	GSE198498	Hypothalami from mice - sleep deprived for 6hr _vs_ undisturbed sleep control	Cerebral cortices and hypothalami of mice after sleep deprivation	GSE6514	+	0.0021	6-7wk	36	C57BL/6 J	hippocampus	mixed	70	6	0	C57/BL6	hippocampus	male
pilocarpine_36hour_FC1.2PV0.05	Temporal changes in mice hippocampus transcriptome after pilocarpine-induced seizure	GSE198498	Hypothalami from mice - sleep deprived for 9hr _vs_ undisturbed sleep control	Cerebral cortices and hypothalami of mice after sleep deprivation	GSE6514	-	0.0495	6-7wk	36	C57BL/6 J	hippocampus	mixed	70	9	0	C57/BL6	hippocampus	male
pilocarpine_36hour_FC1.2PV0.05	Temporal changes in mice hippocampus transcriptome after pilocarpine-induced seizure	GSE198498	Hypothalami from mice - sleep deprived for 12hr _vs_ undisturbed sleep control	Cerebral cortices and hypothalami of mice after sleep deprivation	GSE6514	-	0.0007	6-7wk	36	C57BL/6 J	hippocampus	mixed	70	12	0	C57/BL6	hippocampus	male
pilocarpine_36hour_FC1.2PV0.05	Temporal changes in mice hippocampus transcriptome after pilocarpine-induced seizure	GSE198498	Cerebral cortices from mice - sleep deprived for 3hr _vs_ undisturbed sleep control	Cerebral cortices and hypothalami of mice after sleep deprivation	GSE6514	-	3.4e-07	6-7wk	36	C57BL/6 J	hippocampus	mixed	70	3	0	C57/BL6	cerebellum	male
pilocarpine_36hour_FC1.2PV0.05	Temporal changes in mice hippocampus transcriptome after pilocarpine-induced seizure	GSE198498	Cerebral cortices from mice - sleep deprived for 6hr _vs_ undisturbed sleep control	Cerebral cortices and hypothalami of mice after sleep deprivation	GSE6514	-	3.2e-05	6-7wk	36	C57BL/6 J	hippocampus	mixed	70	6	0	C57/BL6	cerebellum	male
pilocarpine_36hour_FC1.2PV0.05	Temporal changes in mice hippocampus transcriptome after pilocarpine-induced seizure	GSE198498	Cerebral cortices from mice - sleep deprived for 9hr _vs_ undisturbed sleep control	Cerebral cortices and hypothalami of mice after sleep deprivation	GSE6514	-	1.9e-08	6-7wk	36	C57BL/6 J	hippocampus	mixed	70	9	0	C57/BL6	cerebellum	male
pilocarpine_36hour_FC1.2PV0.05	Temporal changes in mice hippocampus transcriptome after pilocarpine-induced seizure	GSE198498	Cerebral cortices from mice - sleep deprived for 12hr _vs_ undisturbed sleep control	Cerebral cortices and hypothalami of mice after sleep deprivation	GSE6514	-	0.0578	6-7wk	36	C57BL/6 J	hippocampus	mixed	70	12	0	C57/BL6	cerebellum	male
pilocarpine_36hour_FC1.2PV0.05	Temporal changes in mice hippocampus transcriptome after pilocarpine-induced seizure	GSE198498	Hippocampi from 2mo C57BL6 males subject to 5hr sleep-deprivation _vs_ normal rested controls	Hippocampi from sleep deprived and normal mice	GSE33302	NA	NA	6-7wk	36	C57BL/6 J	hippocampus	mixed	60-120	5	5	C57BL/6J	hippocampus	male
pilocarpine_1hr	Profiling status epilepticus-induced changes in hippocampal RNA expression using high-throughput RNA sequencing	GSE72402	Brain from AKR-J mice sleep deprived for 6hr from ZT 0 (light-onset) _vs_ time matched not deprived	Sleep deprivation in the brain of three inbred mouse strains	GSE9442	+	0.0025	70	1	C57Bl/6	hippocampus	mixed	84-91	6	0	AKR-J	whole brain	male
pilocarpine_1hr	Profiling status epilepticus-induced changes in hippocampal RNA expression using high-throughput RNA sequencing	GSE72402	Brain from AKR-J mice sleep deprived for 6hr from ZT 6 _vs_ time matched not deprived	Sleep deprivation in the brain of three inbred mouse strains	GSE9442	+	4.8e-09	70	1	C57Bl/6	hippocampus	mixed	84-91	6	6	AKR-J	whole brain	male
pilocarpine_1hr	Profiling status epilepticus-induced changes in hippocampal RNA expression using high-throughput RNA sequencing	GSE72402	Brain from AKR-J mice sleep deprived for 6hr from ZT 12 (dark onset) _vs_ time matched not deprived	Sleep deprivation in the brain of three inbred mouse strains	GSE9442	+	7.9e-18	70	1	C57Bl/6	hippocampus	mixed	84-91	6	12	AKR-J	whole brain	male
pilocarpine_1hr	Profiling status epilepticus-induced changes in hippocampal RNA expression using high-throughput RNA sequencing	GSE72402	Brain from AKR-J mice sleep deprived for 6hr from ZT 18 _vs_ time matched not deprived	Sleep deprivation in the brain of three inbred mouse strains	GSE9442	+	0.1909	70	1	C57Bl/6	hippocampus	mixed	84-91	6	18	AKR-J	whole brain	male
pilocarpine_1hr	Profiling status epilepticus-induced changes in hippocampal RNA expression using high-throughput RNA sequencing	GSE72402	Brain from C57 mice sleep deprived for 6hr from ZT 0 (light-onset) _vs_ time matched not deprived	Sleep deprivation in the brain of three inbred mouse strains	GSE9442	+	2.9e-06	70	1	C57Bl/6	hippocampus	mixed	84-91	6	0	C57/BL6	whole brain	male
pilocarpine_1hr	Profiling status epilepticus-induced changes in hippocampal RNA expression using high-throughput RNA sequencing	GSE72402	Brain from C57 mice sleep deprived for 6hr from ZT 6 _vs_ time matched not deprived	Sleep deprivation in the brain of three inbred mouse strains	GSE9442	+	4.8e-08	70	1	C57Bl/6	hippocampus	mixed	84-91	6	6	C57/BL6	whole brain	male
pilocarpine_1hr	Profiling status epilepticus-induced changes in hippocampal RNA expression using high-throughput RNA sequencing	GSE72402	Brain from C57 mice sleep deprived for 6hr from ZT 12 (dark onset) _vs_ time matched not deprived	Sleep deprivation in the brain of three inbred mouse strains	GSE9442	NA	NA	70	1	C57Bl/6	hippocampus	mixed	84-91	6	12	C57/BL6	whole brain	male
pilocarpine_1hr	Profiling status epilepticus-induced changes in hippocampal RNA expression using high-throughput RNA sequencing	GSE72402	Brain from C57 mice sleep deprived for 6hr from ZT 18 _vs_ time matched not deprived	Sleep deprivation in the brain of three inbred mouse strains	GSE9442	+	0.0035	70	1	C57Bl/6	hippocampus	mixed	84-91	6	18	C57/BL6	whole brain	male
pilocarpine_1hr	Profiling status epilepticus-induced changes in hippocampal RNA expression using high-throughput RNA sequencing	GSE72402	Brain from DBA mice sleep deprived for 6hr from ZT 0 (light-onset) _vs_ time matched not deprived	Sleep deprivation in the brain of three inbred mouse strains	GSE9442	+	1.5e-05	70	1	C57Bl/6	hippocampus	mixed	84-91	6	0	DBA	whole brain	male
pilocarpine_1hr	Profiling status epilepticus-induced changes in hippocampal RNA expression using high-throughput RNA sequencing	GSE72402	Brain from DBA mice sleep deprived for 6hr from ZT 6 _vs_ time matched not deprived	Sleep deprivation in the brain of three inbred mouse strains	GSE9442	+	1.2e-18	70	1	C57Bl/6	hippocampus	mixed	84-91	6	6	DBA	whole brain	male
pilocarpine_1hr	Profiling status epilepticus-induced changes in hippocampal RNA expression using high-throughput RNA sequencing	GSE72402	Brain from DBA mice sleep deprived for 6hr from ZT 12 (dark onset) _vs_ time matched not deprived	Sleep deprivation in the brain of three inbred mouse strains	GSE9442	+	1.6e-11	70	1	C57Bl/6	hippocampus	mixed	84-91	6	12	DBA	whole brain	male
pilocarpine_1hr	Profiling status epilepticus-induced changes in hippocampal RNA expression using high-throughput RNA sequencing	GSE72402	Brain from DBA mice sleep deprived for 6hr from ZT 18 _vs_ time matched not deprived	Sleep deprivation in the brain of three inbred mouse strains	GSE9442	+	0.0025	70	1	C57Bl/6	hippocampus	mixed	84-91	6	18	DBA	whole brain	male
pilocarpine_1hr	Profiling status epilepticus-induced changes in hippocampal RNA expression using high-throughput RNA sequencing	GSE72402	Hypothalami from mice - sleep deprived for 3hr _vs_ undisturbed sleep control	Cerebral cortices and hypothalami of mice after sleep deprivation	GSE6514	+	3.1e-06	70	1	C57Bl/6	hippocampus	mixed	70	3	0	C57/BL6	hippocampus	male
pilocarpine_1hr	Profiling status epilepticus-induced changes in hippocampal RNA expression using high-throughput RNA sequencing	GSE72402	Hypothalami from mice - sleep deprived for 6hr _vs_ undisturbed sleep control	Cerebral cortices and hypothalami of mice after sleep deprivation	GSE6514	-	1.2e-13	70	1	C57Bl/6	hippocampus	mixed	70	6	0	C57/BL6	hippocampus	male
pilocarpine_1hr	Profiling status epilepticus-induced changes in hippocampal RNA expression using high-throughput RNA sequencing	GSE72402	Hypothalami from mice - sleep deprived for 9hr _vs_ undisturbed sleep control	Cerebral cortices and hypothalami of mice after sleep deprivation	GSE6514	+	0.0002	70	1	C57Bl/6	hippocampus	mixed	70	9	0	C57/BL6	hippocampus	male
pilocarpine_1hr	Profiling status epilepticus-induced changes in hippocampal RNA expression using high-throughput RNA sequencing	GSE72402	Hypothalami from mice - sleep deprived for 12hr _vs_ undisturbed sleep control	Cerebral cortices and hypothalami of mice after sleep deprivation	GSE6514	+	0.0029	70	1	C57Bl/6	hippocampus	mixed	70	12	0	C57/BL6	hippocampus	male
pilocarpine_1hr	Profiling status epilepticus-induced changes in hippocampal RNA expression using high-throughput RNA sequencing	GSE72402	Cerebral cortices from mice - sleep deprived for 3hr _vs_ undisturbed sleep control	Cerebral cortices and hypothalami of mice after sleep deprivation	GSE6514	+	6.5e-11	70	1	C57Bl/6	hippocampus	mixed	70	3	0	C57/BL6	cerebellum	male
pilocarpine_1hr	Profiling status epilepticus-induced changes in hippocampal RNA expression using high-throughput RNA sequencing	GSE72402	Cerebral cortices from mice - sleep deprived for 6hr _vs_ undisturbed sleep control	Cerebral cortices and hypothalami of mice after sleep deprivation	GSE6514	+	4.7e-12	70	1	C57Bl/6	hippocampus	mixed	70	6	0	C57/BL6	cerebellum	male
pilocarpine_1hr	Profiling status epilepticus-induced changes in hippocampal RNA expression using high-throughput RNA sequencing	GSE72402	Cerebral cortices from mice - sleep deprived for 9hr _vs_ undisturbed sleep control	Cerebral cortices and hypothalami of mice after sleep deprivation	GSE6514	+	2.7e-11	70	1	C57Bl/6	hippocampus	mixed	70	9	0	C57/BL6	cerebellum	male
pilocarpine_1hr	Profiling status epilepticus-induced changes in hippocampal RNA expression using high-throughput RNA sequencing	GSE72402	Cerebral cortices from mice - sleep deprived for 12hr _vs_ undisturbed sleep control	Cerebral cortices and hypothalami of mice after sleep deprivation	GSE6514	+	8.8e-10	70	1	C57Bl/6	hippocampus	mixed	70	12	0	C57/BL6	cerebellum	male
pilocarpine_1hr	Profiling status epilepticus-induced changes in hippocampal RNA expression using high-throughput RNA sequencing	GSE72402	Hippocampi from 2mo C57BL6 males subject to 5hr sleep-deprivation _vs_ normal rested controls	Hippocampi from sleep deprived and normal mice	GSE33302	NA	NA	70	1	C57Bl/6	hippocampus	mixed	60-120	5	5	C57BL/6J	hippocampus	male
pilocarpine_6hr	Profiling status epilepticus-induced changes in hippocampal RNA expression using high-throughput RNA sequencing	GSE72402	Brain from AKR-J mice sleep deprived for 6hr from ZT 0 (light-onset) _vs_ time matched not deprived	Sleep deprivation in the brain of three inbred mouse strains	GSE9442	+	3.5e-11	70	6	C57Bl/6	hippocampus	mixed	84-91	6	0	AKR-J	whole brain	male
pilocarpine_6hr	Profiling status epilepticus-induced changes in hippocampal RNA expression using high-throughput RNA sequencing	GSE72402	Brain from AKR-J mice sleep deprived for 6hr from ZT 6 _vs_ time matched not deprived	Sleep deprivation in the brain of three inbred mouse strains	GSE9442	+	6.1e-24	70	6	C57Bl/6	hippocampus	mixed	84-91	6	6	AKR-J	whole brain	male
pilocarpine_6hr	Profiling status epilepticus-induced changes in hippocampal RNA expression using high-throughput RNA sequencing	GSE72402	Brain from AKR-J mice sleep deprived for 6hr from ZT 12 (dark onset) _vs_ time matched not deprived	Sleep deprivation in the brain of three inbred mouse strains	GSE9442	+	1.5e-29	70	6	C57Bl/6	hippocampus	mixed	84-91	6	12	AKR-J	whole brain	male
pilocarpine_6hr	Profiling status epilepticus-induced changes in hippocampal RNA expression using high-throughput RNA sequencing	GSE72402	Brain from AKR-J mice sleep deprived for 6hr from ZT 18 _vs_ time matched not deprived	Sleep deprivation in the brain of three inbred mouse strains	GSE9442	+	0.0069	70	6	C57Bl/6	hippocampus	mixed	84-91	6	18	AKR-J	whole brain	male
pilocarpine_6hr	Profiling status epilepticus-induced changes in hippocampal RNA expression using high-throughput RNA sequencing	GSE72402	Brain from C57 mice sleep deprived for 6hr from ZT 0 (light-onset) _vs_ time matched not deprived	Sleep deprivation in the brain of three inbred mouse strains	GSE9442	+	1.2e-11	70	6	C57Bl/6	hippocampus	mixed	84-91	6	0	C57/BL6	whole brain	male
pilocarpine_6hr	Profiling status epilepticus-induced changes in hippocampal RNA expression using high-throughput RNA sequencing	GSE72402	Brain from C57 mice sleep deprived for 6hr from ZT 6 _vs_ time matched not deprived	Sleep deprivation in the brain of three inbred mouse strains	GSE9442	+	1.5e-18	70	6	C57Bl/6	hippocampus	mixed	84-91	6	6	C57/BL6	whole brain	male
pilocarpine_6hr	Profiling status epilepticus-induced changes in hippocampal RNA expression using high-throughput RNA sequencing	GSE72402	Brain from C57 mice sleep deprived for 6hr from ZT 12 (dark onset) _vs_ time matched not deprived	Sleep deprivation in the brain of three inbred mouse strains	GSE9442	NA	NA	70	6	C57Bl/6	hippocampus	mixed	84-91	6	12	C57/BL6	whole brain	male
pilocarpine_6hr	Profiling status epilepticus-induced changes in hippocampal RNA expression using high-throughput RNA sequencing	GSE72402	Brain from C57 mice sleep deprived for 6hr from ZT 18 _vs_ time matched not deprived	Sleep deprivation in the brain of three inbred mouse strains	GSE9442	+	2.5e-05	70	6	C57Bl/6	hippocampus	mixed	84-91	6	18	C57/BL6	whole brain	male
pilocarpine_6hr	Profiling status epilepticus-induced changes in hippocampal RNA expression using high-throughput RNA sequencing	GSE72402	Brain from DBA mice sleep deprived for 6hr from ZT 0 (light-onset) _vs_ time matched not deprived	Sleep deprivation in the brain of three inbred mouse strains	GSE9442	+	3.4e-11	70	6	C57Bl/6	hippocampus	mixed	84-91	6	0	DBA	whole brain	male
pilocarpine_6hr	Profiling status epilepticus-induced changes in hippocampal RNA expression using high-throughput RNA sequencing	GSE72402	Brain from DBA mice sleep deprived for 6hr from ZT 6 _vs_ time matched not deprived	Sleep deprivation in the brain of three inbred mouse strains	GSE9442	+	1.2e-23	70	6	C57Bl/6	hippocampus	mixed	84-91	6	6	DBA	whole brain	male
pilocarpine_6hr	Profiling status epilepticus-induced changes in hippocampal RNA expression using high-throughput RNA sequencing	GSE72402	Brain from DBA mice sleep deprived for 6hr from ZT 12 (dark onset) _vs_ time matched not deprived	Sleep deprivation in the brain of three inbred mouse strains	GSE9442	+	1.7e-22	70	6	C57Bl/6	hippocampus	mixed	84-91	6	12	DBA	whole brain	male
pilocarpine_6hr	Profiling status epilepticus-induced changes in hippocampal RNA expression using high-throughput RNA sequencing	GSE72402	Brain from DBA mice sleep deprived for 6hr from ZT 18 _vs_ time matched not deprived	Sleep deprivation in the brain of three inbred mouse strains	GSE9442	+	5.8e-05	70	6	C57Bl/6	hippocampus	mixed	84-91	6	18	DBA	whole brain	male
pilocarpine_6hr	Profiling status epilepticus-induced changes in hippocampal RNA expression using high-throughput RNA sequencing	GSE72402	Hypothalami from mice - sleep deprived for 3hr _vs_ undisturbed sleep control	Cerebral cortices and hypothalami of mice after sleep deprivation	GSE6514	+	4.3e-12	70	6	C57Bl/6	hippocampus	mixed	70	3	0	C57/BL6	hippocampus	male
pilocarpine_6hr	Profiling status epilepticus-induced changes in hippocampal RNA expression using high-throughput RNA sequencing	GSE72402	Hypothalami from mice - sleep deprived for 6hr _vs_ undisturbed sleep control	Cerebral cortices and hypothalami of mice after sleep deprivation	GSE6514	+	9.3e-07	70	6	C57Bl/6	hippocampus	mixed	70	6	0	C57/BL6	hippocampus	male
pilocarpine_6hr	Profiling status epilepticus-induced changes in hippocampal RNA expression using high-throughput RNA sequencing	GSE72402	Hypothalami from mice - sleep deprived for 9hr _vs_ undisturbed sleep control	Cerebral cortices and hypothalami of mice after sleep deprivation	GSE6514	+	0.0035	70	6	C57Bl/6	hippocampus	mixed	70	9	0	C57/BL6	hippocampus	male
pilocarpine_6hr	Profiling status epilepticus-induced changes in hippocampal RNA expression using high-throughput RNA sequencing	GSE72402	Hypothalami from mice - sleep deprived for 12hr _vs_ undisturbed sleep control	Cerebral cortices and hypothalami of mice after sleep deprivation	GSE6514	+	5.1e-06	70	6	C57Bl/6	hippocampus	mixed	70	12	0	C57/BL6	hippocampus	male
pilocarpine_6hr	Profiling status epilepticus-induced changes in hippocampal RNA expression using high-throughput RNA sequencing	GSE72402	Cerebral cortices from mice - sleep deprived for 3hr _vs_ undisturbed sleep control	Cerebral cortices and hypothalami of mice after sleep deprivation	GSE6514	+	4.4e-22	70	6	C57Bl/6	hippocampus	mixed	70	3	0	C57/BL6	cerebellum	male
pilocarpine_6hr	Profiling status epilepticus-induced changes in hippocampal RNA expression using high-throughput RNA sequencing	GSE72402	Cerebral cortices from mice - sleep deprived for 6hr _vs_ undisturbed sleep control	Cerebral cortices and hypothalami of mice after sleep deprivation	GSE6514	+	1.5e-18	70	6	C57Bl/6	hippocampus	mixed	70	6	0	C57/BL6	cerebellum	male
pilocarpine_6hr	Profiling status epilepticus-induced changes in hippocampal RNA expression using high-throughput RNA sequencing	GSE72402	Cerebral cortices from mice - sleep deprived for 9hr _vs_ undisturbed sleep control	Cerebral cortices and hypothalami of mice after sleep deprivation	GSE6514	+	1.7e-19	70	6	C57Bl/6	hippocampus	mixed	70	9	0	C57/BL6	cerebellum	male
pilocarpine_6hr	Profiling status epilepticus-induced changes in hippocampal RNA expression using high-throughput RNA sequencing	GSE72402	Cerebral cortices from mice - sleep deprived for 12hr _vs_ undisturbed sleep control	Cerebral cortices and hypothalami of mice after sleep deprivation	GSE6514	+	3.9e-15	70	6	C57Bl/6	hippocampus	mixed	70	12	0	C57/BL6	cerebellum	male
pilocarpine_6hr	Profiling status epilepticus-induced changes in hippocampal RNA expression using high-throughput RNA sequencing	GSE72402	Hippocampi from 2mo C57BL6 males subject to 5hr sleep-deprivation _vs_ normal rested controls	Hippocampi from sleep deprived and normal mice	GSE33302	NA	NA	70	6	C57Bl/6	hippocampus	mixed	60-120	5	5	C57BL/6J	hippocampus	male
pilocarpine_12hr	Profiling status epilepticus-induced changes in hippocampal RNA expression using high-throughput RNA sequencing	GSE72402	Brain from AKR-J mice sleep deprived for 6hr from ZT 0 (light-onset) _vs_ time matched not deprived	Sleep deprivation in the brain of three inbred mouse strains	GSE9442	+	0.2722	70	12	C57Bl/6	hippocampus	mixed	84-91	6	0	AKR-J	whole brain	male
pilocarpine_12hr	Profiling status epilepticus-induced changes in hippocampal RNA expression using high-throughput RNA sequencing	GSE72402	Brain from AKR-J mice sleep deprived for 6hr from ZT 6 _vs_ time matched not deprived	Sleep deprivation in the brain of three inbred mouse strains	GSE9442	+	0.0017	70	12	C57Bl/6	hippocampus	mixed	84-91	6	6	AKR-J	whole brain	male
pilocarpine_12hr	Profiling status epilepticus-induced changes in hippocampal RNA expression using high-throughput RNA sequencing	GSE72402	Brain from AKR-J mice sleep deprived for 6hr from ZT 12 (dark onset) _vs_ time matched not deprived	Sleep deprivation in the brain of three inbred mouse strains	GSE9442	+	0.0072	70	12	C57Bl/6	hippocampus	mixed	84-91	6	12	AKR-J	whole brain	male
pilocarpine_12hr	Profiling status epilepticus-induced changes in hippocampal RNA expression using high-throughput RNA sequencing	GSE72402	Brain from AKR-J mice sleep deprived for 6hr from ZT 18 _vs_ time matched not deprived	Sleep deprivation in the brain of three inbred mouse strains	GSE9442	+	0.0063	70	12	C57Bl/6	hippocampus	mixed	84-91	6	18	AKR-J	whole brain	male
pilocarpine_12hr	Profiling status epilepticus-induced changes in hippocampal RNA expression using high-throughput RNA sequencing	GSE72402	Brain from C57 mice sleep deprived for 6hr from ZT 0 (light-onset) _vs_ time matched not deprived	Sleep deprivation in the brain of three inbred mouse strains	GSE9442	+	0.2286	70	12	C57Bl/6	hippocampus	mixed	84-91	6	0	C57/BL6	whole brain	male
pilocarpine_12hr	Profiling status epilepticus-induced changes in hippocampal RNA expression using high-throughput RNA sequencing	GSE72402	Brain from C57 mice sleep deprived for 6hr from ZT 6 _vs_ time matched not deprived	Sleep deprivation in the brain of three inbred mouse strains	GSE9442	+	0.0125	70	12	C57Bl/6	hippocampus	mixed	84-91	6	6	C57/BL6	whole brain	male
pilocarpine_12hr	Profiling status epilepticus-induced changes in hippocampal RNA expression using high-throughput RNA sequencing	GSE72402	Brain from C57 mice sleep deprived for 6hr from ZT 12 (dark onset) _vs_ time matched not deprived	Sleep deprivation in the brain of three inbred mouse strains	GSE9442	NA	NA	70	12	C57Bl/6	hippocampus	mixed	84-91	6	12	C57/BL6	whole brain	male
pilocarpine_12hr	Profiling status epilepticus-induced changes in hippocampal RNA expression using high-throughput RNA sequencing	GSE72402	Brain from C57 mice sleep deprived for 6hr from ZT 18 _vs_ time matched not deprived	Sleep deprivation in the brain of three inbred mouse strains	GSE9442	+	0.1288	70	12	C57Bl/6	hippocampus	mixed	84-91	6	18	C57/BL6	whole brain	male
pilocarpine_12hr	Profiling status epilepticus-induced changes in hippocampal RNA expression using high-throughput RNA sequencing	GSE72402	Brain from DBA mice sleep deprived for 6hr from ZT 0 (light-onset) _vs_ time matched not deprived	Sleep deprivation in the brain of three inbred mouse strains	GSE9442	+	0.0677	70	12	C57Bl/6	hippocampus	mixed	84-91	6	0	DBA	whole brain	male
pilocarpine_12hr	Profiling status epilepticus-induced changes in hippocampal RNA expression using high-throughput RNA sequencing	GSE72402	Brain from DBA mice sleep deprived for 6hr from ZT 6 _vs_ time matched not deprived	Sleep deprivation in the brain of three inbred mouse strains	GSE9442	+	0.0003	70	12	C57Bl/6	hippocampus	mixed	84-91	6	6	DBA	whole brain	male
pilocarpine_12hr	Profiling status epilepticus-induced changes in hippocampal RNA expression using high-throughput RNA sequencing	GSE72402	Brain from DBA mice sleep deprived for 6hr from ZT 12 (dark onset) _vs_ time matched not deprived	Sleep deprivation in the brain of three inbred mouse strains	GSE9442	+	0.0007	70	12	C57Bl/6	hippocampus	mixed	84-91	6	12	DBA	whole brain	male
pilocarpine_12hr	Profiling status epilepticus-induced changes in hippocampal RNA expression using high-throughput RNA sequencing	GSE72402	Brain from DBA mice sleep deprived for 6hr from ZT 18 _vs_ time matched not deprived	Sleep deprivation in the brain of three inbred mouse strains	GSE9442	NA	NA	70	12	C57Bl/6	hippocampus	mixed	84-91	6	18	DBA	whole brain	male
pilocarpine_12hr	Profiling status epilepticus-induced changes in hippocampal RNA expression using high-throughput RNA sequencing	GSE72402	Hypothalami from mice - sleep deprived for 3hr _vs_ undisturbed sleep control	Cerebral cortices and hypothalami of mice after sleep deprivation	GSE6514	-	0.4008	70	12	C57Bl/6	hippocampus	mixed	70	3	0	C57/BL6	hippocampus	male
pilocarpine_12hr	Profiling status epilepticus-induced changes in hippocampal RNA expression using high-throughput RNA sequencing	GSE72402	Hypothalami from mice - sleep deprived for 6hr _vs_ undisturbed sleep control	Cerebral cortices and hypothalami of mice after sleep deprivation	GSE6514	+	0.0188	70	12	C57Bl/6	hippocampus	mixed	70	6	0	C57/BL6	hippocampus	male
pilocarpine_12hr	Profiling status epilepticus-induced changes in hippocampal RNA expression using high-throughput RNA sequencing	GSE72402	Hypothalami from mice - sleep deprived for 9hr _vs_ undisturbed sleep control	Cerebral cortices and hypothalami of mice after sleep deprivation	GSE6514	NA	NA	70	12	C57Bl/6	hippocampus	mixed	70	9	0	C57/BL6	hippocampus	male
pilocarpine_12hr	Profiling status epilepticus-induced changes in hippocampal RNA expression using high-throughput RNA sequencing	GSE72402	Hypothalami from mice - sleep deprived for 12hr _vs_ undisturbed sleep control	Cerebral cortices and hypothalami of mice after sleep deprivation	GSE6514	-	0.4102	70	12	C57Bl/6	hippocampus	mixed	70	12	0	C57/BL6	hippocampus	male
pilocarpine_12hr	Profiling status epilepticus-induced changes in hippocampal RNA expression using high-throughput RNA sequencing	GSE72402	Cerebral cortices from mice - sleep deprived for 3hr _vs_ undisturbed sleep control	Cerebral cortices and hypothalami of mice after sleep deprivation	GSE6514	+	0.0022	70	12	C57Bl/6	hippocampus	mixed	70	3	0	C57/BL6	cerebellum	male
pilocarpine_12hr	Profiling status epilepticus-induced changes in hippocampal RNA expression using high-throughput RNA sequencing	GSE72402	Cerebral cortices from mice - sleep deprived for 6hr _vs_ undisturbed sleep control	Cerebral cortices and hypothalami of mice after sleep deprivation	GSE6514	+	0.008	70	12	C57Bl/6	hippocampus	mixed	70	6	0	C57/BL6	cerebellum	male
pilocarpine_12hr	Profiling status epilepticus-induced changes in hippocampal RNA expression using high-throughput RNA sequencing	GSE72402	Cerebral cortices from mice - sleep deprived for 9hr _vs_ undisturbed sleep control	Cerebral cortices and hypothalami of mice after sleep deprivation	GSE6514	+	0.0031	70	12	C57Bl/6	hippocampus	mixed	70	9	0	C57/BL6	cerebellum	male
pilocarpine_12hr	Profiling status epilepticus-induced changes in hippocampal RNA expression using high-throughput RNA sequencing	GSE72402	Cerebral cortices from mice - sleep deprived for 12hr _vs_ undisturbed sleep control	Cerebral cortices and hypothalami of mice after sleep deprivation	GSE6514	+	0.0001	70	12	C57Bl/6	hippocampus	mixed	70	12	0	C57/BL6	cerebellum	male
pilocarpine_12hr	Profiling status epilepticus-induced changes in hippocampal RNA expression using high-throughput RNA sequencing	GSE72402	Hippocampi from 2mo C57BL6 males subject to 5hr sleep-deprivation _vs_ normal rested controls	Hippocampi from sleep deprived and normal mice	GSE33302	NA	NA	70	12	C57Bl/6	hippocampus	mixed	60-120	5	5	C57BL/6J	hippocampus	male
