# Supplementary material for: Sleep Deprivation and Neuronal Hyperexcitation Share Transcriptomic Signatures
Source: Neuropsychopharmacol Rep. 2026 Jun 30;46(3):e70150. doi: 10.1002/npr2.70150 (PMC13318531; doi:10.1002/npr2.70150)
Supplement: Supplementary file 4 — Table S4: Transcriptomic overlap between each single‐cell SD dataset and bulk RNA‐seq/microarray neuronal hyperexcitation dataset. The table displays the overlap p‐value for each SD and neuronal hyperexcitation dataset comparison along with whether that correlation is associated with concordant (+) or discordant (−) gene expression patterns. [file NPR2-46-e70150-s003.xlsx]

## Sheet: Sheet1
		Positive	95
		Non-Significant	122
		Negative	36
Neuronal hyperexcitation dataset	Hyper Model	SD dataset	Tissue	Cell type	p-value	correlation	Significance	Significance + Direction
Hip P15 rat 1hr kainate	Kainate P15 rat	microglia_hy	hypothalamus	microglia	1.6e-05	+	1	1
Hip P15 rat 1hr kainate	Kainate P15 rat	microglia_co	cortex	microglia	0.0003	+	1	1
Hip P15 rat 1hr kainate	Kainate P15 rat	oligodendrocyte_co	cortex	oligodendrocyte	0.0023	+	1	1
Hip P15 rat 1hr kainate	Kainate P15 rat	neuron_hy	hypothalamus	neuron	0.0307	+	1	1
Hip P15 rat 1hr kainate	Kainate P15 rat	neuron_co	cortex	neuron	0.1624	-	0	0
Hip P15 rat 1hr kainate	Kainate P15 rat	macrophage_co	cortex	macrophage	0.2532	-	0	0
Hip P15 rat 1hr kainate	Kainate P15 rat	ependymocyte_hy	hypothalamus	ependymocyte	0.2101	-	0	0
Hip P15 rat 1hr kainate	Kainate P15 rat	astrocyte_hy	hypothalamus	astrocyte	na	na	0	0
Hip P15 rat 1hr kainate	Kainate P15 rat	astrocyte_co	cortex	astrocyte	0.0395	+	1	1
Hip P15 rat 1hr kainate	Kainate P15 rat	endothelial_hy	hypothalamus	endothelial	0.0527	+	0	0
Hip P15 rat 1hr kainate	Kainate P15 rat	endothelial_co	cortex	endothelial	0.0721	+	0	0
Hip P15 rat 6hr kainate	Kainate P15 rat	microglia_hy	hypothalamus	microglia	1.8e-05	+	1	1
Hip P15 rat 6hr kainate	Kainate P15 rat	microglia_co	cortex	microglia	0.0017	+	1	1
Hip P15 rat 6hr kainate	Kainate P15 rat	oligodendrocyte_co	cortex	oligodendrocyte	0.0212	-	1	-1
Hip P15 rat 6hr kainate	Kainate P15 rat	neuron_hy	hypothalamus	neuron	0.1905	+	0	0
Hip P15 rat 6hr kainate	Kainate P15 rat	neuron_co	cortex	neuron	0.07	+	0	0
Hip P15 rat 6hr kainate	Kainate P15 rat	macrophage_co	cortex	macrophage	na	na	0	0
Hip P15 rat 6hr kainate	Kainate P15 rat	ependymocyte_hy	hypothalamus	ependymocyte	na	na	0	0
Hip P15 rat 6hr kainate	Kainate P15 rat	astrocyte_hy	hypothalamus	astrocyte	0.1905	+	0	0
Hip P15 rat 6hr kainate	Kainate P15 rat	astrocyte_co	cortex	astrocyte	0.0004	+	1	1
Hip P15 rat 6hr kainate	Kainate P15 rat	endothelial_hy	hypothalamus	endothelial	0.0212	+	1	1
Hip P15 rat 6hr kainate	Kainate P15 rat	endothelial_co	cortex	endothelial	0.0114	+	1	1
Hip C57 1hr kainate	Kainate C57	microglia_hy	hypothalamus	microglia	1.7e-06	+	1	1
Hip C57 1hr kainate	Kainate C57	microglia_co	cortex	microglia	0.0001	+	1	1
Hip C57 1hr kainate	Kainate C57	oligodendrocyte_co	cortex	oligodendrocyte	0.0094	-	1	-1
Hip C57 1hr kainate	Kainate C57	neuron_hy	hypothalamus	neuron	0.0004	+	1	1
Hip C57 1hr kainate	Kainate C57	neuron_co	cortex	neuron	0.0125	+	1	1
Hip C57 1hr kainate	Kainate C57	macrophage_co	cortex	macrophage	0.0194	-	1	-1
Hip C57 1hr kainate	Kainate C57	ependymocyte_hy	hypothalamus	ependymocyte	0.5379	-	0	0
Hip C57 1hr kainate	Kainate C57	astrocyte_hy	hypothalamus	astrocyte	0.1492	-	0	0
Hip C57 1hr kainate	Kainate C57	astrocyte_co	cortex	astrocyte	0.0015	+	1	1
Hip C57 1hr kainate	Kainate C57	endothelial_hy	hypothalamus	endothelial	0.0011	+	1	1
Hip C57 1hr kainate	Kainate C57	endothelial_co	cortex	endothelial	1.4e-06	+	1	1
Hip C57 4hr kainate	Kainate C57	microglia_hy	hypothalamus	microglia	4.3e-05	+	1	1
Hip C57 4hr kainate	Kainate C57	microglia_co	cortex	microglia	0.3093	+	0	0
Hip C57 4hr kainate	Kainate C57	oligodendrocyte_co	cortex	oligodendrocyte	na	na	0	0
Hip C57 4hr kainate	Kainate C57	neuron_hy	hypothalamus	neuron	0.3352	+	0	0
Hip C57 4hr kainate	Kainate C57	neuron_co	cortex	neuron	0.1454	-	0	0
Hip C57 4hr kainate	Kainate C57	macrophage_co	cortex	macrophage	na	na	0	0
Hip C57 4hr kainate	Kainate C57	ependymocyte_hy	hypothalamus	ependymocyte	0.1725	+	0	0
Hip C57 4hr kainate	Kainate C57	astrocyte_hy	hypothalamus	astrocyte	0.3392	+	0	0
Hip C57 4hr kainate	Kainate C57	astrocyte_co	cortex	astrocyte	0.0013	+	1	1
Hip C57 4hr kainate	Kainate C57	endothelial_hy	hypothalamus	endothelial	6.5e-05	+	1	1
Hip C57 4hr kainate	Kainate C57	endothelial_co	cortex	endothelial	0.0001	+	1	1
Hip C57 8hr kainate	Kainate C57	microglia_hy	hypothalamus	microglia	0.0116	+	1	1
Hip C57 8hr kainate	Kainate C57	microglia_co	cortex	microglia	0.2648	+	0	0
Hip C57 8hr kainate	Kainate C57	oligodendrocyte_co	cortex	oligodendrocyte	0.41	+	0	0
Hip C57 8hr kainate	Kainate C57	neuron_hy	hypothalamus	neuron	0.0261	+	1	1
Hip C57 8hr kainate	Kainate C57	neuron_co	cortex	neuron	0.5694	-	0	0
Hip C57 8hr kainate	Kainate C57	macrophage_co	cortex	macrophage	0.4352	-	0	0
Hip C57 8hr kainate	Kainate C57	ependymocyte_hy	hypothalamus	ependymocyte	na	na	0	0
Hip C57 8hr kainate	Kainate C57	astrocyte_hy	hypothalamus	astrocyte	0.2289	-	0	0
Hip C57 8hr kainate	Kainate C57	astrocyte_co	cortex	astrocyte	0.0156	+	1	1
Hip C57 8hr kainate	Kainate C57	endothelial_hy	hypothalamus	endothelial	0.0112	+	1	1
Hip C57 8hr kainate	Kainate C57	endothelial_co	cortex	endothelial	0.0164	+	1	1
E15 6hr bicuculline	Bicuculline	microglia_hy	hypothalamus	microglia	0.0168	+	1	1
E15 6hr bicuculline	Bicuculline	microglia_co	cortex	microglia	0.5575	+	0	0
E15 6hr bicuculline	Bicuculline	oligodendrocyte_co	cortex	oligodendrocyte	0.2719	+	0	0
E15 6hr bicuculline	Bicuculline	neuron_hy	hypothalamus	neuron	0.0327	+	1	1
E15 6hr bicuculline	Bicuculline	neuron_co	cortex	neuron	0.3006	+	0	0
E15 6hr bicuculline	Bicuculline	macrophage_co	cortex	macrophage	0.2579	-	0	0
E15 6hr bicuculline	Bicuculline	ependymocyte_hy	hypothalamus	ependymocyte	na	na	0	0
E15 6hr bicuculline	Bicuculline	astrocyte_hy	hypothalamus	astrocyte	0.1347	-	0	0
E15 6hr bicuculline	Bicuculline	astrocyte_co	cortex	astrocyte	0.2143	-	0	0
E15 6hr bicuculline	Bicuculline	endothelial_hy	hypothalamus	endothelial	na	na	0	0
E15 6hr bicuculline	Bicuculline	endothelial_co	cortex	endothelial	0.2987	+	0	0
P0 KCl 1hr	P0 KCl	microglia_hy	hypothalamus	microglia	0.002	+	1	1
P0 KCl 1hr	P0 KCl	microglia_co	cortex	microglia	0.5409	+	0	0
P0 KCl 1hr	P0 KCl	oligodendrocyte_co	cortex	oligodendrocyte	0.0004	-	1	-1
P0 KCl 1hr	P0 KCl	neuron_hy	hypothalamus	neuron	3.3e-06	+	1	1
P0 KCl 1hr	P0 KCl	neuron_co	cortex	neuron	0.0241	+	1	1
P0 KCl 1hr	P0 KCl	macrophage_co	cortex	macrophage	0.0036	-	1	-1
P0 KCl 1hr	P0 KCl	ependymocyte_hy	hypothalamus	ependymocyte	0.0041	-	1	-1
P0 KCl 1hr	P0 KCl	astrocyte_hy	hypothalamus	astrocyte	0.0048	-	1	-1
P0 KCl 1hr	P0 KCl	astrocyte_co	cortex	astrocyte	0.0559	-	0	0
P0 KCl 1hr	P0 KCl	endothelial_hy	hypothalamus	endothelial	0.0629	-	0	0
P0 KCl 1hr	P0 KCl	endothelial_co	cortex	endothelial	0.4452	+	0	0
P0 KCl 6hr	P0 KCl	microglia_hy	hypothalamus	microglia	na	na	0	0
P0 KCl 6hr	P0 KCl	microglia_co	cortex	microglia	0.5341	+	0	0
P0 KCl 6hr	P0 KCl	oligodendrocyte_co	cortex	oligodendrocyte	0.0042	-	1	-1
P0 KCl 6hr	P0 KCl	neuron_hy	hypothalamus	neuron	na	na	0	0
P0 KCl 6hr	P0 KCl	neuron_co	cortex	neuron	0.1036	+	0	0
P0 KCl 6hr	P0 KCl	macrophage_co	cortex	macrophage	0.0028	-	1	-1
P0 KCl 6hr	P0 KCl	ependymocyte_hy	hypothalamus	ependymocyte	0.1951	-	0	0
P0 KCl 6hr	P0 KCl	astrocyte_hy	hypothalamus	astrocyte	0.0003	-	1	-1
P0 KCl 6hr	P0 KCl	astrocyte_co	cortex	astrocyte	na	na	0	0
P0 KCl 6hr	P0 KCl	endothelial_hy	hypothalamus	endothelial	0.0116	-	1	-1
P0 KCl 6hr	P0 KCl	endothelial_co	cortex	endothelial	0.4063	-	0	0
E16 KCl 1hr	E16 KCl	microglia_hy	hypothalamus	microglia	0.0002	+	1	1
E16 KCl 1hr	E16 KCl	microglia_co	cortex	microglia	0.0007	+	1	1
E16 KCl 1hr	E16 KCl	oligodendrocyte_co	cortex	oligodendrocyte	0.0007	-	1	-1
E16 KCl 1hr	E16 KCl	neuron_hy	hypothalamus	neuron	0.0078	+	1	1
E16 KCl 1hr	E16 KCl	neuron_co	cortex	neuron	na	na	0	0
E16 KCl 1hr	E16 KCl	macrophage_co	cortex	macrophage	na	na	0	0
E16 KCl 1hr	E16 KCl	ependymocyte_hy	hypothalamus	ependymocyte	0.1264	-	0	0
E16 KCl 1hr	E16 KCl	astrocyte_hy	hypothalamus	astrocyte	0.0353	-	1	-1
E16 KCl 1hr	E16 KCl	astrocyte_co	cortex	astrocyte	0.0099	+	1	1
E16 KCl 1hr	E16 KCl	endothelial_hy	hypothalamus	endothelial	na	na	0	0
E16 KCl 1hr	E16 KCl	endothelial_co	cortex	endothelial	0.5235	-	0	0
E16 KCl 3hr	E16 KCl	microglia_hy	hypothalamus	microglia	0.0005	+	1	1
E16 KCl 3hr	E16 KCl	microglia_co	cortex	microglia	0.0067	+	1	1
E16 KCl 3hr	E16 KCl	oligodendrocyte_co	cortex	oligodendrocyte	0.0019	-	1	-1
E16 KCl 3hr	E16 KCl	neuron_hy	hypothalamus	neuron	0.006	+	1	1
E16 KCl 3hr	E16 KCl	neuron_co	cortex	neuron	0.4037	+	0	0
E16 KCl 3hr	E16 KCl	macrophage_co	cortex	macrophage	0.0969	-	0	0
E16 KCl 3hr	E16 KCl	ependymocyte_hy	hypothalamus	ependymocyte	0.0784	-	0	0
E16 KCl 3hr	E16 KCl	astrocyte_hy	hypothalamus	astrocyte	0.0373	-	1	-1
E16 KCl 3hr	E16 KCl	astrocyte_co	cortex	astrocyte	0.0171	+	1	1
E16 KCl 3hr	E16 KCl	endothelial_hy	hypothalamus	endothelial	0.1534	+	0	0
E16 KCl 3hr	E16 KCl	endothelial_co	cortex	endothelial	0.2431	+	0	0
E16 KCl 6hr	E16 KCl	microglia_hy	hypothalamus	microglia	0.0107	+	1	1
E16 KCl 6hr	E16 KCl	microglia_co	cortex	microglia	0.01	+	1	1
E16 KCl 6hr	E16 KCl	oligodendrocyte_co	cortex	oligodendrocyte	0.0257	-	1	-1
E16 KCl 6hr	E16 KCl	neuron_hy	hypothalamus	neuron	0.0018	+	1	1
E16 KCl 6hr	E16 KCl	neuron_co	cortex	neuron	0.2127	+	0	0
E16 KCl 6hr	E16 KCl	macrophage_co	cortex	macrophage	0.0853	-	0	0
E16 KCl 6hr	E16 KCl	ependymocyte_hy	hypothalamus	ependymocyte	0.0315	-	1	-1
E16 KCl 6hr	E16 KCl	astrocyte_hy	hypothalamus	astrocyte	0.0085	-	1	-1
E16 KCl 6hr	E16 KCl	astrocyte_co	cortex	astrocyte	0.0145	+	1	1
E16 KCl 6hr	E16 KCl	endothelial_hy	hypothalamus	endothelial	0.5206	-	0	0
E16 KCl 6hr	E16 KCl	endothelial_co	cortex	endothelial	0.2037	+	0	0
Stim3 24hr	Optogenetics 3 times	microglia_hy	hypothalamus	microglia	0.0737	-	0	0
Stim3 24hr	Optogenetics 3 times	microglia_co	cortex	microglia	0.0257	+	1	1
Stim3 24hr	Optogenetics 3 times	oligodendrocyte_co	cortex	oligodendrocyte	0.0134	-	1	-1
Stim3 24hr	Optogenetics 3 times	neuron_hy	hypothalamus	neuron	0.0016	+	1	1
Stim3 24hr	Optogenetics 3 times	neuron_co	cortex	neuron	na	na	0	0
Stim3 24hr	Optogenetics 3 times	macrophage_co	cortex	macrophage	0.0152	-	1	-1
Stim3 24hr	Optogenetics 3 times	ependymocyte_hy	hypothalamus	ependymocyte	0.0044	-	1	-1
Stim3 24hr	Optogenetics 3 times	astrocyte_hy	hypothalamus	astrocyte	2.5e-07	+	1	1
Stim3 24hr	Optogenetics 3 times	astrocyte_co	cortex	astrocyte	0.0007	+	1	1
Stim3 24hr	Optogenetics 3 times	endothelial_hy	hypothalamus	endothelial	0.0705	+	0	0
Stim3 24hr	Optogenetics 3 times	endothelial_co	cortex	endothelial	9.7e-06	+	1	1
Stim3 2wk	Optogenetics 3 times	microglia_hy	hypothalamus	microglia	0.0092	+	1	1
Stim3 2wk	Optogenetics 3 times	microglia_co	cortex	microglia	0.0004	+	1	1
Stim3 2wk	Optogenetics 3 times	oligodendrocyte_co	cortex	oligodendrocyte	0.0243	-	1	-1
Stim3 2wk	Optogenetics 3 times	neuron_hy	hypothalamus	neuron	1.6e-05	+	1	1
Stim3 2wk	Optogenetics 3 times	neuron_co	cortex	neuron	na	na	0	0
Stim3 2wk	Optogenetics 3 times	macrophage_co	cortex	macrophage	0.0235	-	1	-1
Stim3 2wk	Optogenetics 3 times	ependymocyte_hy	hypothalamus	ependymocyte	0.5944	+	0	0
Stim3 2wk	Optogenetics 3 times	astrocyte_hy	hypothalamus	astrocyte	1e-07	+	1	1
Stim3 2wk	Optogenetics 3 times	astrocyte_co	cortex	astrocyte	5e-07	+	1	1
Stim3 2wk	Optogenetics 3 times	endothelial_hy	hypothalamus	endothelial	1.1e-13	+	1	1
Stim3 2wk	Optogenetics 3 times	endothelial_co	cortex	endothelial	1.5e-07	+	1	1
Stim 10 24hr	Optogenetics 10 times	microglia_hy	hypothalamus	microglia	0.0003	+	1	1
Stim 10 24hr	Optogenetics 10 times	microglia_co	cortex	microglia	8.2e-05	+	1	1
Stim 10 24hr	Optogenetics 10 times	oligodendrocyte_co	cortex	oligodendrocyte	0.0233	-	1	-1
Stim 10 24hr	Optogenetics 10 times	neuron_hy	hypothalamus	neuron	0.0008	+	1	1
Stim 10 24hr	Optogenetics 10 times	neuron_co	cortex	neuron	0.0011	+	1	1
Stim 10 24hr	Optogenetics 10 times	macrophage_co	cortex	macrophage	na	na	0	0
Stim 10 24hr	Optogenetics 10 times	ependymocyte_hy	hypothalamus	ependymocyte	na	na	0	0
Stim 10 24hr	Optogenetics 10 times	astrocyte_hy	hypothalamus	astrocyte	0.0018	+	1	1
Stim 10 24hr	Optogenetics 10 times	astrocyte_co	cortex	astrocyte	4.4e-09	+	1	1
Stim 10 24hr	Optogenetics 10 times	endothelial_hy	hypothalamus	endothelial	5.1e-08	+	1	1
Stim 10 24hr	Optogenetics 10 times	endothelial_co	cortex	endothelial	3.8e-12	+	1	1
Stim 10 2wk	Optogenetics 10 times	microglia_hy	hypothalamus	microglia	0.0008	-	1	-1
Stim 10 2wk	Optogenetics 10 times	microglia_co	cortex	microglia	0.1299	+	0	0
Stim 10 2wk	Optogenetics 10 times	oligodendrocyte_co	cortex	oligodendrocyte	0.0923	-	0	0
Stim 10 2wk	Optogenetics 10 times	neuron_hy	hypothalamus	neuron	0.0001	+	1	1
Stim 10 2wk	Optogenetics 10 times	neuron_co	cortex	neuron	0.1576	+	0	0
Stim 10 2wk	Optogenetics 10 times	macrophage_co	cortex	macrophage	0.3355	-	0	0
Stim 10 2wk	Optogenetics 10 times	ependymocyte_hy	hypothalamus	ependymocyte	na	na	0	0
Stim 10 2wk	Optogenetics 10 times	astrocyte_hy	hypothalamus	astrocyte	1.2e-05	+	1	1
Stim 10 2wk	Optogenetics 10 times	astrocyte_co	cortex	astrocyte	na	na	0	0
Stim 10 2wk	Optogenetics 10 times	endothelial_hy	hypothalamus	endothelial	0.2336	+	0	0
Stim 10 2wk	Optogenetics 10 times	endothelial_co	cortex	endothelial	0.002	+	1	1
pilocarpine_1hr	Pilocarpine 1	microglia_hy	hypothalamus	microglia	3.7e-10	+	1	1
pilocarpine_1hr	Pilocarpine 1	microglia_co	cortex	microglia	0.0159	+	1	1
pilocarpine_1hr	Pilocarpine 1	oligodendrocyte_co	cortex	oligodendrocyte	0.0002	+	1	1
pilocarpine_1hr	Pilocarpine 1	neuron_hy	hypothalamus	neuron	0.0144	+	1	1
pilocarpine_1hr	Pilocarpine 1	neuron_co	cortex	neuron	na	na	0	0
pilocarpine_1hr	Pilocarpine 1	macrophage_co	cortex	macrophage	0.0008	-	1	-1
pilocarpine_1hr	Pilocarpine 1	ependymocyte_hy	hypothalamus	ependymocyte	4.6e-09	+	1	1
pilocarpine_1hr	Pilocarpine 1	astrocyte_hy	hypothalamus	astrocyte	0.2639	+	0	0
pilocarpine_1hr	Pilocarpine 1	astrocyte_co	cortex	astrocyte	0.0011	-	1	-1
pilocarpine_1hr	Pilocarpine 1	endothelial_hy	hypothalamus	endothelial	2.5e-14	+	1	1
pilocarpine_1hr	Pilocarpine 1	endothelial_co	cortex	endothelial	0.0051	+	1	1
pilocarpine_6hr	Pilocarpine 1	microglia_hy	hypothalamus	microglia	1.3e-09	+	1	1
pilocarpine_6hr	Pilocarpine 1	microglia_co	cortex	microglia	3.6e-09	+	1	1
pilocarpine_6hr	Pilocarpine 1	oligodendrocyte_co	cortex	oligodendrocyte	7.6e-05	-	1	-1
pilocarpine_6hr	Pilocarpine 1	neuron_hy	hypothalamus	neuron	0.4298	+	0	0
pilocarpine_6hr	Pilocarpine 1	neuron_co	cortex	neuron	0.0023	+	1	1
pilocarpine_6hr	Pilocarpine 1	macrophage_co	cortex	macrophage	0.022	-	1	-1
pilocarpine_6hr	Pilocarpine 1	ependymocyte_hy	hypothalamus	ependymocyte	0.0032	-	1	-1
pilocarpine_6hr	Pilocarpine 1	astrocyte_hy	hypothalamus	astrocyte	0.0131	-	1	-1
pilocarpine_6hr	Pilocarpine 1	astrocyte_co	cortex	astrocyte	0.5033	+	0	0
pilocarpine_6hr	Pilocarpine 1	endothelial_hy	hypothalamus	endothelial	0.0314	+	1	1
pilocarpine_6hr	Pilocarpine 1	endothelial_co	cortex	endothelial	4.2e-05	+	1	1
pilocarpine_12hr	Pilocarpine 1	microglia_hy	hypothalamus	microglia	0.0049	+	1	1
pilocarpine_12hr	Pilocarpine 1	microglia_co	cortex	microglia	0.0415	+	1	1
pilocarpine_12hr	Pilocarpine 1	oligodendrocyte_co	cortex	oligodendrocyte	0.0584	-	0	0
pilocarpine_12hr	Pilocarpine 1	neuron_hy	hypothalamus	neuron	0.0425	+	1	1
pilocarpine_12hr	Pilocarpine 1	neuron_co	cortex	neuron	na	na	0	0
pilocarpine_12hr	Pilocarpine 1	macrophage_co	cortex	macrophage	na	na	0	0
pilocarpine_12hr	Pilocarpine 1	ependymocyte_hy	hypothalamus	ependymocyte	2.5e-05	+	1	1
pilocarpine_12hr	Pilocarpine 1	astrocyte_hy	hypothalamus	astrocyte	8.8e-06	+	1	1
pilocarpine_12hr	Pilocarpine 1	astrocyte_co	cortex	astrocyte	4e-06	+	1	1
pilocarpine_12hr	Pilocarpine 1	endothelial_hy	hypothalamus	endothelial	0.1423	+	0	0
pilocarpine_12hr	Pilocarpine 1	endothelial_co	cortex	endothelial	0.2179	+	0	0
pilocarpine_1hour_F	Pilocarpine 2	microglia_hy	hypothalamus	microglia	9e-08	+	1	1
pilocarpine_1hour_F	Pilocarpine 2	microglia_co	cortex	microglia	0.1222	+	0	0
pilocarpine_1hour_F	Pilocarpine 2	oligodendrocyte_co	cortex	oligodendrocyte	2.3e-05	-	1	-1
pilocarpine_1hour_F	Pilocarpine 2	neuron_hy	hypothalamus	neuron	0.0036	+	1	1
pilocarpine_1hour_F	Pilocarpine 2	neuron_co	cortex	neuron	na	na	0	0
pilocarpine_1hour_F	Pilocarpine 2	macrophage_co	cortex	macrophage	0.3243	-	0	0
pilocarpine_1hour_F	Pilocarpine 2	ependymocyte_hy	hypothalamus	ependymocyte	0.0004	-	1	-1
pilocarpine_1hour_F	Pilocarpine 2	astrocyte_hy	hypothalamus	astrocyte	0.4636	-	0	0
pilocarpine_1hour_F	Pilocarpine 2	astrocyte_co	cortex	astrocyte	6.8e-05	+	1	1
pilocarpine_1hour_F	Pilocarpine 2	endothelial_hy	hypothalamus	endothelial	1e-07	+	1	1
pilocarpine_1hour_F	Pilocarpine 2	endothelial_co	cortex	endothelial	0.0176	+	1	1
pilocarpine_8hour_F	Pilocarpine 2	microglia_hy	hypothalamus	microglia	4.8e-07	+	1	1
pilocarpine_8hour_F	Pilocarpine 2	microglia_co	cortex	microglia	0.0038	+	1	1
pilocarpine_8hour_F	Pilocarpine 2	oligodendrocyte_co	cortex	oligodendrocyte	0.0005	-	1	-1
pilocarpine_8hour_F	Pilocarpine 2	neuron_hy	hypothalamus	neuron	0.0003	+	1	1
pilocarpine_8hour_F	Pilocarpine 2	neuron_co	cortex	neuron	na	na	0	0
pilocarpine_8hour_F	Pilocarpine 2	macrophage_co	cortex	macrophage	0.0275	-	1	-1
pilocarpine_8hour_F	Pilocarpine 2	ependymocyte_hy	hypothalamus	ependymocyte	0.0939	+	0	0
pilocarpine_8hour_F	Pilocarpine 2	astrocyte_hy	hypothalamus	astrocyte	0.2488	-	0	0
pilocarpine_8hour_F	Pilocarpine 2	astrocyte_co	cortex	astrocyte	0.2891	+	0	0
pilocarpine_8hour_F	Pilocarpine 2	endothelial_hy	hypothalamus	endothelial	4.3e-05	+	1	1
pilocarpine_8hour_F	Pilocarpine 2	endothelial_co	cortex	endothelial	na	na	0	0
ECS_4hr	ECS	microglia_hy	hypothalamus	microglia	0.129	-	0	0
ECS_4hr	ECS	microglia_co	cortex	microglia	na	na	0	0
ECS_4hr	ECS	oligodendrocyte_co	cortex	oligodendrocyte	0.3225	-	0	0
ECS_4hr	ECS	neuron_hy	hypothalamus	neuron	0.0051	-	1	-1
ECS_4hr	ECS	neuron_co	cortex	neuron	0.0026	+	1	1
ECS_4hr	ECS	macrophage_co	cortex	macrophage	0.3464	-	0	0
ECS_4hr	ECS	ependymocyte_hy	hypothalamus	ependymocyte	0.4736	+	0	0
ECS_4hr	ECS	astrocyte_hy	hypothalamus	astrocyte	0.1043	-	0	0
ECS_4hr	ECS	astrocyte_co	cortex	astrocyte	0.3872	-	0	0
ECS_4hr	ECS	endothelial_hy	hypothalamus	endothelial	0.3758	-	0	0
ECS_4hr	ECS	endothelial_co	cortex	endothelial	na	na	0	0
ECS_1_1hr	ECS	microglia_hy	hypothalamus	microglia	0.1119	+	0	0
ECS_1_1hr	ECS	microglia_co	cortex	microglia	na	na	0	0
ECS_1_1hr	ECS	oligodendrocyte_co	cortex	oligodendrocyte	0.4362	-	0	0
ECS_1_1hr	ECS	neuron_hy	hypothalamus	neuron	0.1301	+	0	0
ECS_1_1hr	ECS	neuron_co	cortex	neuron	0.032	+	1	1
ECS_1_1hr	ECS	macrophage_co	cortex	macrophage	0.5653	-	0	0
ECS_1_1hr	ECS	ependymocyte_hy	hypothalamus	ependymocyte	na	na	0	0
ECS_1_1hr	ECS	astrocyte_hy	hypothalamus	astrocyte	0.5843	-	0	0
ECS_1_1hr	ECS	astrocyte_co	cortex	astrocyte	0.1406	-	0	0
ECS_1_1hr	ECS	endothelial_hy	hypothalamus	endothelial	4613	-	0	0
ECS_1_1hr	ECS	endothelial_co	cortex	endothelial	0.3556	+	0	0
ECS_11_1hr	ECS	microglia_hy	hypothalamus	microglia	0.4348	+	0	0
ECS_11_1hr	ECS	microglia_co	cortex	microglia	na	na	0	0
ECS_11_1hr	ECS	oligodendrocyte_co	cortex	oligodendrocyte	0.4422	-	0	0
ECS_11_1hr	ECS	neuron_hy	hypothalamus	neuron	na	na	0	0
ECS_11_1hr	ECS	neuron_co	cortex	neuron	0.2482	+	0	0
ECS_11_1hr	ECS	macrophage_co	cortex	macrophage	0.3713	+	0	0
ECS_11_1hr	ECS	ependymocyte_hy	hypothalamus	ependymocyte	na	na	0	0
ECS_11_1hr	ECS	astrocyte_hy	hypothalamus	astrocyte	na	na	0	0
ECS_11_1hr	ECS	astrocyte_co	cortex	astrocyte	na	na	0	0
ECS_11_1hr	ECS	endothelial_hy	hypothalamus	endothelial	na	na	0	0
ECS_11_1hr	ECS	endothelial_co	cortex	endothelial	0.5935	-	0	0
