# Supplementary material for: Sleep Deprivation and Neuronal Hyperexcitation Share Transcriptomic Signatures
Source: Neuropsychopharmacol Rep. 2026 Jun 30;46(3):e70150. doi: 10.1002/npr2.70150 (PMC13318531; doi:10.1002/npr2.70150)
Supplement: Supplementary file 5 — Table S5: Shared SD genes among optogenetics, KCl depolarization and bicuculine models of neuronal hyperexcitation, across different SD initiation time points. The table is separated into five sheets, each corresponding to a different meta‐analysis. These meta‐analyses are based on and use the same datasets as each column of Figure 1. Thus, the first sheet is titled “ZT 0” and it is a meta‐analysis showing the DEGs shared between SD initiated at ZT 0 and an optogenetics, KCl depolarization and bicuculine model of hyperexcitation. The final sheet titled “All” is a meta‐analysis including all four of the SD datasets used in Figure 1 as well as the three hyperexcitation datasets corresponding to each row of the figure. Red indicates that a gene is significantly upregulated in the corresponding dataset whereas green indicates that it is significantly downregulated. [file NPR2-46-e70150-s007.xlsx]

## Sheet: ZT0
Top 20 Genes	Frequency	Optogenetics 3 times 24 hours	KCl 6 hours E16 hippocampal culture	Bicuculine 6 hours E15 cortical culture	C57 SD ZT 0		Notes
Bdnf	4/4						Upregulated
Fosl2	4/4						Downregulated
Homer1	4/4
Cdkn1a	4/4						Genes are ordered by significance calculated by BaseSpace
Hspb1	4/4
Senp8	4/4
Spread1	4/4
Xbp1	4/4
Osbpl3	4/4
Hnrnpdl	4/4
Zfp46	4/4
Elovl6	4/4
Trim9	4/4
Nde1	4/4
Fosb	3/4
Fos	3/4
Ptgs2	3/4
Pmaip1	3/4
Nedd9	3/4
Nfil3	3/4

## Sheet: ZT6
Top 20 Genes	Frequency	Optogenetics 3 times 24 hours	KCl 6 hours E16 hippocampal culture	Bicuculine 6 hours E15 cortical culture	C57 SD ZT 6		Notes
Fos	4/4						Upregulated
Ptgs2	4/4						Downregulated
Bdnf	4/4
Fosl2	4/4						Genes are ordered by significance calculated by BaseSpace
Egr1	4/4
Homer1	4/4
Gadd45b	4/4
Mcam	4/4
Ctgf	4/4
Cjunb	4/4
Cdkn1a	4/4
4930570G19Rik	4/4
Egr4	4/4
Acvr1c	4/4
Sik1	4/4
Hspb1	4/4
Tiparp	4/4
Lats2	4/4
Gadd45g	4/4
Slc8a3	4/4
Adra2c	4/4						All genes which were shared in all 4 datasets have been included
Wwtr1	4/4
Spred1	4/4
Xbp1	4/4
Hnrnpdl	4/4
Usp	4/5
Malat1	4/4
Amigo1	4/4
Stk40	4/4
Necab3	4/4
Cbfa2t3	4/4
Nrp1	4/4
Kif26b	4/4
Fbn1	4/4
Zbtb11os1	4/4
Ldlr	4/4
Osbpl3	4/4
Sc5d	4/4
Ankrd13c	4/4
Brd8	4/4
Ankrd50	4/4
Trim9	4/4
Abcc8	4/4
Syne1	4/4
Dnajc1	4/4
Pde7b	4/4
A930017M01Rik	4/4
Foxp4	4/4
Tox	4/4
Srsf10	4/4
Wdr73	4/4
Pcdhb9	4/4

## Sheet: ZT12
Top 20 Genes	Frequency	Optogenetics 3 times 24 hours	KCl 6 hours E16 hippocampal culture	Bicuculine 6 hours E15 cortical culture	C57 SD ZT 12		Notes
Fos	4/4						Upregulated
Ptgs2	4/4						Downregulated
Fosb	4/4
Bdnf	4/4						Genes are ordered by significance calculated by BaseSpace
Fosl2	4/4
Nptx2	4/4
Nfil3	4/4
Hspa1a	4/4
Egr1	4/4
Gadd45a	4/4
Homer1	4/4
Junb	4/4
Sgk1	4/4
Egr4	4/4
Cdkn1a	4/4
Mcam	4/4
Errfi1	4/4
Ctgf	4/4
Hspb1	4/4
Kcna4	4/4
Fat4	4/4						All genes which were shared in all 4 datasets have been included
Rwdd3	4/4
Gadd45g	4/4
Lats2	4/4
Hnrnpdl	4/4
Plekhf1	4/4
Arrdc2	4/4
Socs2	4/4
Xbp1	4/4
Spred1	4/4
Entpd7	4/4
Cbfat2t3	4/4
Creb3I2	4/4
Dubr	4/4
Dhcr7	4/4
Zbtb11os1	4/4
Dnajc1	4/4
Syne1	4/4
Agfg2	4/4
Trimm9	4/4
Eny2	4/4
Adipor2	4/4
Srsf10	4/4
Nde1	4/4
Cebpa	4/4
Vegfa	4/4
Tox	4/4
Chst2	4/4
Rnf138	4/4
Pcdhb9	4/4

## Sheet: ZT18
Top 20 Genes	Frequency	Optogenetics 3 times 24 hours	KCl 6 hours E16 hippocampal culture	Bicuculine 6 hours E15 cortical culture	C57 SD ZT 18		Notes
Ptgs2	4/4						Upregulated
Nfil3	4/4						Downregulated
Fosl2	4/4
Homer1	4/4						Genes are ordered by significance calculated by BaseSpace
Sla	4/4
Hspb8	4/4
Osbpl3	4/4
Borcs6	4/4
Fosb	3/4
Fos	3/4
Zc3h6	3/4
Pmaip1	3/4
Nedd9	3/4
Pcsk2	3/4
Gpr12	3/4
Bdnf	3/4
Dio2	3/4
Ell2	3/4
Gadd45b	3/4
Nptx2	3/4

## Sheet: All
Top 20 Genes	Frequency	Optogenetics 3 times 24 hours	KCl 6 hours E16 hippocampal culture	Bicuculine 6 hours E15 cortical culture	C57 SD ZT 0	C57 SD ZT 6	C57 SD ZT 12	C57 SD ZT 18		Notes
Fosl2	7/7									Upregulated
Homer1	7/7									Downregulated
Ptgs2	6/7
Dio2	6/7									Genes are ordered by significance calculated by BaseSpace
Bdnf	6/7
0610040B10Rik	6/7
Per2	6/7
P4ha1	6/7
Cdkn1a	6/7
Hspb1	6/7
Dbp	6/7
Xbp1	6/7
Hnrnpdl	6/7
Spred1	6/7
Osbpl3	6/7
Trim9	6/7
Rbm3	5/7
Fos	5/7
Hspa5	5/7
Nfil3	5/7
