# Supplementary material for: Sleep Deprivation and Neuronal Hyperexcitation Share Transcriptomic Signatures
Source: Neuropsychopharmacol Rep. 2026 Jun 30;46(3):e70150. doi: 10.1002/npr2.70150 (PMC13318531; doi:10.1002/npr2.70150)
Supplement: Supplementary file 6 — Table S6: Shared SD genes among seizure models or optogenetic models of neuronal hyperexcitation, across different time points post seizure induction/stimulation. The table is separated into six sheets, each corresponding to three meta‐analyses. The three meta‐analyses in each sheet are based on the three different strains of mice sleep deprived at ZT 6 from Figure 2. The sheets are split based on the different time points post SI used in Figure 2A–C or post stimulation used in Figure 2D–F. Thus, the first sheet is titled “1 Hour post seizure induction” and it contains three meta‐analyses showing the top 10 most significant DEGs shared between seizure models of hyperexcitation 1 h post SI and one of the three ZT 6 sleep deprived mouse strains (DBA, C57 or AKR‐J). Red indicates that a gene is significantly upregulated in the corresponding dataset whereas green indicates that it is significantly downregulated. [file NPR2-46-e70150-s005.xlsx]

## Sheet: 1 Hour post seizure
Top 10 Genes	Frequency	Hippocampi kainate 3 month old mice 1 hour post SI	Hippocampi kainate P15 rats 1 hour post SI	Hippocampi pilocarpine 6-7 week old mice 1 hour post SI	Dentate Gyri pilocarpine 8 week old mice 1 hour post SI	DBA SD ZT 6		Notes
Egr2	5/5							Upregulated
Fos	5/5							Downregulated
Arc	5/5
Nr4a1	5/5							Genes are ordered by significance calculated by BaseSpace
Dusp1	5/5
Egr1	5/5
Egr4	5/5
Dusp5	5/5
Dusp6	5/5
Npas4	5/5
Top 10 Genes	Frequency	Hippocampi kainate 3 month old mice 1 hour post SI	Hippocampi kainate P15 rats 1 hour post SI	Hippocampi pilocarpine 6-7 week old mice 1 hour post SI	Dentate Gyri pilocarpine 8 week old mice 1 hour post SI	C57 SD ZT 6
Egr2	5/5
Fos	5/5
Arc	5/5
Nr4a1	5/5
Dusp1	5/5
Egr1	5/5
Junb	5/5
Egr4	5/5
Dusp5	5/5
Dusp6	5/5
Top 10 Genes	Frequency	Hippocampi kainate 3 month old mice 1 hour post SI	Hippocampi kainate P15 rats 1 hour post SI	Hippocampi pilocarpine 6-7 week old mice 1 hour post SI	Dentate Gyri pilocarpine 8 week old mice 1 hour post SI	AKR-J SD ZT 6
Egr2	5/5
Fos	5/5
Arc	5/5
Nr4a1	5/5
Junb	5/5
Dusp1	5/5
Egr4	5/5
Dusp5	5/5
Dusp6	5/5
Errfi1	5/5

## Sheet: 4-6 Hours post seizure
Top 10 Genes	Frequency	Hippocampi kainate 3 month old mice 4 hours post SI	Hippocampi kainate P15 rats 6 hours post SI	Dentate Gyri pilocarpine 8 week old mice 6 hours post SI	DBA SD ZT 6		Notes
Fos	4/4						Upregulated
Nptx2	4/4						Downregulated
Crem	4/4
Crh	4/4						Genes are ordered by significance calculated by BaseSpace
Dclk1	4/4
Slc5a3	4/4
Vgf	4/4
Klf4	4/4
Hspa5	4/4
Hsph1	4/4
Top 10 Genes	Frequency	Hippocampi kainate 3 month old mice 4 hours post SI	Hippocampi kainate P15 rats 6 hours post SI	Dentate Gyri pilocarpine 8 week old mice 6 hours post SI	C57 SD ZT 6
Fos	4/4
Ptgs2	4/4
Crh	4/4
Crem	4/4
Dclk1	4/4
Klf4	4/4
Mt2	4/4
Hspa5	4/4
Slc5a3	4/4
Pdlim5	4/4
Top 10 Genes	Frequency	Hippocampi kainate 3 month old mice 4 hours post SI	Hippocampi kainate P15 rats 6 hours post SI	Dentate Gyri pilocarpine 8 week old mice 6 hours post SI	AKR-J SD ZT 6
Fos	4/4
Ptgs2	4/4
Crh	4/4
Crem	4/4
Scg2	4/4
Dclk1	4/4
Sclc5a3	4/4
Vgf	4/4
Hspa5	4/4
Hsph1	4/4

## Sheet: 8-12 Hours post seizure
Top 10 Genes	Frequency	Hippocampi kainate 3 month old mice 8 hour post SI	Hippocampi pilocarpine 6-7 week old mice 8 hour post SI	Dentate Gyri pilocarpine 8 week old mice 12 hour post SI	DBA SD ZT 6		Notes
Egr3	4/4						Upregulated
Fosl2	4/4						Downregulated
Per1	4/4
Dpm1	4/4						Genes are ordered by significance calculated by BaseSpace
Coq3	4/4
Arc	3/4
Fos	3/4
Fosb	3/4
Nfil3	3/4
Dusp4	3/4
Top 10 Genes	Frequency	Hippocampi kainate 3 month old mice 8 hour post SI	Hippocampi pilocarpine 6-7 week old mice 8 hour post SI	Dentate Gyri pilocarpine 8 week old mice 12 hour post SI	C57 SD ZT 6
Ptgs2	4/4
Egr3	4/4
Rgs2	4/4
Fosl2	4/4
Etv3	4/4
Sgpl1	4/4
Tulp4	4/4
Coq3	4/4
Arc	3/4
Fos	3/4
Top 10 Genes	Frequency	Hippocampi kainate 3 month old mice 8 hour post SI	Hippocampi pilocarpine 6-7 week old mice 8 hour post SI	Dentate Gyri pilocarpine 8 week old mice 12 hour post SI	AKR-J SD ZT 6
Ptgs2	4/4
Egr3	4/4
Rgs2	4/4
Fosl2	4/4
Slc20a1	4/4
Arhgap12	4/4
Errfi1	4/4
Ccdc71I	4/4
Arc	3/4
Fos	3/4

## Sheet: 24-36 Hours post seizure
Top 10 Genes	Frequency	Hippocampi kainate 3 month old mice 24 hours post SI	Hippocampi kainate P15 rats 24 hours post SI	Hippocampi pilocarpine 6-7 week old mice 36 hours post SI	DBA SD ZT 6		Notes
Hspb1	4/4						Upregulated
Serpinh1	4/4						Downregulated
Egr1	4/4
Nr4a3	4/4						Genes are ordered by significance calculated by BaseSpace
Cebpd	4/4
Dusp6	4/4
Zfp36I1	4/4
Abhd14b	4/4
C1qc	4/4
Timp1	3/4
Top 10 Genes	Frequency	Hippocampi kainate 3 month old mice 24 hours post SI	Hippocampi kainate P15 rats 24 hours post SI	Hippocampi pilocarpine 6-7 week old mice 36 hours post SI	C57 SD ZT 6
Hspb1	4/4
S100a10	4/4
Egr1	4/4
Ifitm3	4/4
Nr4a3	4/4
Nr1d2	4/4
Eif2s3x	4/4
Erbb3	4/4
Dusp6	4/4
Hfe	4/4
Top 10 Genes	Frequency	Hippocampi kainate 3 month old mice 24 hours post SI	Hippocampi kainate P15 rats 24 hours post SI	Hippocampi pilocarpine 6-7 week old mice 36 hours post SI	AKR-J SD ZT 6
Hspb1	4/4
Serpinh1	4/4
Nr4a3	4/4
Cebpd	4/4
Dusp6	4/4
Bhlhe40	4/4
Timp1	3/4
S100a4	3/4
Gfap	3/4
Vim	3/4

## Sheet: 24 Hours post stimulation
Top 10 Genes	Frequency	Dentate Gyri stimulation 3 times 24 hours post final stimulation	Dentate Gyri stimulation 10 times 24 hours post final stimulation	DBA SD ZT 6		Notes
Cdkn1a	3/3					Upregulated
Nptx2	3/3					Downregulated
Hspb1	3/3
Arc	3/3					Genes are ordered by significance calculated by BaseSpace
Sdf2I1	3/3
Tnfrsf25	3/3
Gpr17	3/3
Fosl2	3/3
Eomes	3/3
Vgf	3/3
Top 10 Genes	Frequency	Dentate Gyri stimulation 3 times 24 hours post final stimulation	Dentate Gyri stimulation 10 times 24 hours post final stimulation	C57 SD ZT 6
Cdkn1a	3/3
Arc	3/3
Hspb1	3/3
Wisp1	3/3
Fosl2	3/3
Serinc2	3/3
Pla2g4e	3/3
Mapk12	3/3
Ctgf	3/3
Sorcs1	3/3
Top 10 Genes	Frequency	Dentate Gyri stimulation 3 times 24 hours post final stimulation	Dentate Gyri stimulation 10 times 24 hours post final stimulation	AKR-J SD ZT 6
Cdkn1a	3/3
Arc	3/3
Hspb1	3/3
Sdf2l1	3/3
Tnfrsf25	3/3
Ier5	3/3
Ctgf	3/3
Fosl2	3/3
Trib2	3/3
Vgf	3/3

## Sheet: 2 Weeks post stimulation
Top 10 Genes	Frequency	Dentate Gyri stimulation 3 times 24 hours post final stimulation	Dentate Gyri stimulation 10 times 24 hours post final stimulation	DBA SD ZT 6		Notes
Npas4	3/3					Upregulated
Hspa1b	3/3					Downregulated
Sorcs1	3/3
Hspa1a	3/3					Genes are ordered by significance calculated by BaseSpace
Adra2c	3/3
Eomes	3/3
Bcl6	3/3
Kalrn	3/3
Ier5	3/3
Pla2g4e	3/3
Top 10 Genes	Frequency	Dentate Gyri stimulation 3 times 24 hours post final stimulation	Dentate Gyri stimulation 10 times 24 hours post final stimulation	C57 SD ZT 6
Sorcs1	3/3
Wisp1	3/3
Pla2g4e	3/3
Itgav	3/3
Serinc2	3/3
Ier5	3/3
Necab3	3/3
Fabp7	3/3
Wnt9a	3/3
Bcl6	3/3
Top 10 Genes	Frequency	Dentate Gyri stimulation 3 times 24 hours post final stimulation	Dentate Gyri stimulation 10 times 24 hours post final stimulation	AKR-J SD ZT 6
Npas4	3/3
Hspa1b	3/3
Ier5	3/3
Dsp	3/3
Bcl6	3/3
Fbn1	3/3
Necab3	3/3
Gcnt1	3/3
Sh2d5	3/3
Itgav	3/3
