# Supplementary material for: Sleep Deprivation and Neuronal Hyperexcitation Share Transcriptomic Signatures
Source: Neuropsychopharmacol Rep. 2026 Jun 30;46(3):e70150. doi: 10.1002/npr2.70150 (PMC13318531; doi:10.1002/npr2.70150)
Supplement: Supplementary file 7 — Table S2: Datasets used in each figure. The table includes information about the specific datasets that were used to generate each panel of the figures. [file NPR2-46-e70150-s004.xlsx]

## Sheet: Sheet1
Figure 1						Note
Panel	Sleep deprivation dataset name	Sleep deprivation GEO ID	Hyperexcitation dataset name	Hyperexcitation GEO ID
A	Brain from C57 mice sleep deprived for 6hr from ZT 0 (light-onset) _vs_ time matched not deprived	GSE9442	Stimx3.24hrs_AllGeneList	GSE227200
B	Brain from C57 mice sleep deprived for 6hr from ZT 6 _vs_ time matched not deprived	GSE9442	Stimx3.24hrs_AllGeneList	GSE227200
C	Brain from C57 mice sleep deprived for 6hr from ZT 12 (dark onset) _vs_ time matched not deprived	GSE9442	Stimx3.24hrs_AllGeneList	GSE227200
D	Brain from C57 mice sleep deprived for 6hr from ZT 18 _vs_ time matched not deprived	GSE9442	Stimx3.24hrs_AllGeneList	GSE227200
E	Brain from C57 mice sleep deprived for 6hr from ZT 0 (light-onset) _vs_ time matched not deprived	GSE9442	Hippocampal neurons of E16 mice depolarized with KCL - 6hr _vs_ 0hr_GPL342	GSE11261
F	Brain from C57 mice sleep deprived for 6hr from ZT 6 _vs_ time matched not deprived	GSE9442	Hippocampal neurons of E16 mice depolarized with KCL - 6hr _vs_ 0hr_GPL342	GSE11261
G	Brain from C57 mice sleep deprived for 6hr from ZT 12 (dark onset) _vs_ time matched not deprived	GSE9442	Hippocampal neurons of E16 mice depolarized with KCL - 6hr _vs_ 0hr_GPL342	GSE11261
H	Brain from C57 mice sleep deprived for 6hr from ZT 18 _vs_ time matched not deprived	GSE9442	Hippocampal neurons of E16 mice depolarized with KCL - 6hr _vs_ 0hr_GPL342	GSE11261
I	Brain from C57 mice sleep deprived for 6hr from ZT 0 (light-onset) _vs_ time matched not deprived	GSE9442	Cortical neurons from E15 mouse embryos - 25uM bicuculline treated for 6hr _vs_ untreated	GSE29139
J	Brain from C57 mice sleep deprived for 6hr from ZT 6 _vs_ time matched not deprived	GSE9442	Cortical neurons from E15 mouse embryos - 25uM bicuculline treated for 6hr _vs_ untreated	GSE29139
K	Brain from C57 mice sleep deprived for 6hr from ZT 12 (dark onset) _vs_ time matched not deprived	GSE9442	Cortical neurons from E15 mouse embryos - 25uM bicuculline treated for 6hr _vs_ untreated	GSE29139
L	Brain from C57 mice sleep deprived for 6hr from ZT 18 _vs_ time matched not deprived	GSE9442	Cortical neurons from E15 mouse embryos - 25uM bicuculline treated for 6hr _vs_ untreated	GSE29139
Figure 2
Panel	Sleep deprivation dataset name	Sleep deprivation GEO ID	Hyperexcitation dataset name	Hyperexcitation GEO ID
A	Brain from DBA mice sleep deprived for 6hr from ZT 6 _vs_ time matched not deprived	GSE9442	Hippocampus of P15 rats 1hr post kainate-induced seizure _vs_ non-induced	GSE1831
			Hippocampus of P15 rats 6hr post kainate-induced seizure _vs_ non-induced	GSE1831
			Hippocampus of P15 rats 24hr post kainate-induced seizure _vs_ non-induced	GSE1831
			Hippocampi C57Bl/6 strain injected 16mg/kg kainic acid 1hr post onset of seizures _vs_ saline	GSE49030
			Hippocampi C57Bl/6 strain injected 16mg/kg kainic acid 4hr post onset of seizures _vs_ saline	GSE49030
			Hippocampi C57Bl/6 strain injected 16mg/kg kainic acid 8hr post onset of seizures _vs_ saline	GSE49030
			Hippocampi C57Bl/6 strain injected 16mg/kg kainic acid 24hr post onset of seizures _vs_ saline	GSE49030
			pilocarpine_1hour_FC1.2PV0.05	GSE198498
			pilocarpine_8hour_FC1.2PV0.05	GSE198498
			pilocarpine_36hour_FC1.2PV0.05	GSE198498
			pilocarpine_1hr	GSE72402
			pilocarpine_6hr	GSE72402
			pilocarpine_12hr	GSE72402
B	Brain from C57 mice sleep deprived for 6hr from ZT 6 _vs_ time matched not deprived	GSE9442	Hippocampus of P15 rats 1hr post kainate-induced seizure _vs_ non-induced	GSE1831
			Hippocampus of P15 rats 6hr post kainate-induced seizure _vs_ non-induced	GSE1831
			Hippocampus of P15 rats 24hr post kainate-induced seizure _vs_ non-induced	GSE1831
			Hippocampi C57Bl/6 strain injected 16mg/kg kainic acid 1hr post onset of seizures _vs_ saline	GSE49030
			Hippocampi C57Bl/6 strain injected 16mg/kg kainic acid 4hr post onset of seizures _vs_ saline	GSE49030
			Hippocampi C57Bl/6 strain injected 16mg/kg kainic acid 8hr post onset of seizures _vs_ saline	GSE49030
			Hippocampi C57Bl/6 strain injected 16mg/kg kainic acid 24hr post onset of seizures _vs_ saline	GSE49030
			pilocarpine_1hour_FC1.2PV0.05	GSE198498
			pilocarpine_8hour_FC1.2PV0.05	GSE198498
			pilocarpine_36hour_FC1.2PV0.05	GSE198498
			pilocarpine_1hr	GSE72402
			pilocarpine_6hr	GSE72402
			pilocarpine_12hr	GSE72402
C	Brain from AKR-J mice sleep deprived for 6hr from ZT 6 _vs_ time matched not deprived	GSE9442	Hippocampus of P15 rats 1hr post kainate-induced seizure _vs_ non-induced	GSE1831
			Hippocampus of P15 rats 6hr post kainate-induced seizure _vs_ non-induced	GSE1831
			Hippocampus of P15 rats 24hr post kainate-induced seizure _vs_ non-induced	GSE1831
			Hippocampi C57Bl/6 strain injected 16mg/kg kainic acid 1hr post onset of seizures _vs_ saline	GSE49030
			Hippocampi C57Bl/6 strain injected 16mg/kg kainic acid 4hr post onset of seizures _vs_ saline	GSE49030
			Hippocampi C57Bl/6 strain injected 16mg/kg kainic acid 8hr post onset of seizures _vs_ saline	GSE49030
			Hippocampi C57Bl/6 strain injected 16mg/kg kainic acid 24hr post onset of seizures _vs_ saline	GSE49030
			pilocarpine_1hour_FC1.2PV0.05	GSE198498
			pilocarpine_8hour_FC1.2PV0.05	GSE198498
			pilocarpine_36hour_FC1.2PV0.05	GSE198498
			pilocarpine_1hr	GSE72402
			pilocarpine_6hr	GSE72402
			pilocarpine_12hr	GSE72402
D	Brain from DBA mice sleep deprived for 6hr from ZT 6 _vs_ time matched not deprived	GSE9442	Stimx10.24hrs_AllGeneList	GSE227200
			Stimx10.2wks_AllGeneList	GSE227200
			Stimx3.24hrs_AllGeneList	GSE227200
			Stimx3.2wks_AllGeneList	GSE227200
E	Brain from C57 mice sleep deprived for 6hr from ZT 6 _vs_ time matched not deprived	GSE9442	Stimx10.24hrs_AllGeneList	GSE227200
			Stimx10.2wks_AllGeneList	GSE227200
			Stimx3.24hrs_AllGeneList	GSE227200
			Stimx3.2wks_AllGeneList	GSE227200
F	Brain from AKR-J mice sleep deprived for 6hr from ZT 6 _vs_ time matched not deprived	GSE9442	Stimx10.24hrs_AllGeneList	GSE227200
			Stimx10.2wks_AllGeneList	GSE227200
			Stimx3.24hrs_AllGeneList	GSE227200
			Stimx3.2wks_AllGeneList	GSE227200
Figure 3 & Table 1
Panel	Sleep deprivation dataset name	Sleep deprivation GEO ID	Hyperexcitation dataset name	Hyperexcitation GEO ID
A	Brain from C57 mice sleep deprived for 6hr from ZT 6 _vs_ time matched not deprived	GSE9442	Stimx10.24hrs_AllGeneList	GSE227200
			Stimx10.2wks_AllGeneList	GSE227200
			Stimx3.24hrs_AllGeneList	GSE227200
			Stimx3.2wks_AllGeneList	GSE227200
			Hippocampus of P15 rats 1hr post kainate-induced seizure _vs_ non-induced	GSE1831
			Hippocampus of P15 rats 6hr post kainate-induced seizure _vs_ non-induced	GSE1831
			Hippocampi C57Bl/6 strain injected 16mg/kg kainic acid 1hr post onset of seizures _vs_ saline	GSE49030
			Hippocampi C57Bl/6 strain injected 16mg/kg kainic acid 4hr post onset of seizures _vs_ saline	GSE49030
			Hippocampi C57Bl/6 strain injected 16mg/kg kainic acid 8hr post onset of seizures _vs_ saline	GSE49030
			Cortical neurons of P0 mice depolarized with KCL - 1hr _vs_ 0hr_GPL1244	GSE11261
			Cortical neurons of P0 mice depolarized with KCL - 6hr _vs_ 0hr_GPL1248	GSE11261
			Hippocampal neurons of E16 mice depolarized with KCL - 1hr _vs_ 0hr_GPL323	GSE11261
			Hippocampal neurons of E16 mice depolarized with KCL - 3hr _vs_ 0hr_GPL327	GSE11261
			Hippocampal neurons of E16 mice depolarized with KCL - 6hr _vs_ 0hr_GPL342	GSE11261
			Cortical neurons from E15 mouse embryos - 25uM bicuculline treated for 6hr _vs_ untreated	GSE29139
			pilocarpine_1hour_FC1.2PV0.05	GSE198498
			pilocarpine_8hour_FC1.2PV0.05	GSE198498
			pilocarpine_1hr	GSE72402
			pilocarpine_6hr	GSE72402
			pilocarpine_12hr	GSE72402
Figure 4						All possible comparisons between Sleep deprivation and Hyperexcitation datasets used in Figure 4 were performed. Thus in total 220 comparisons were performed.
Panel	Sleep deprivation dataset name	Sleep deprivation GEO ID	Hyperexcitation dataset name	Hyperexcitation GEO ID
A	Cortex endothelial cells	GSE137665	Stimx10.24hrs_AllGeneList	GSE227200
	Hypothalamus endothelial cells	GSE137665	Stimx10.2wks_AllGeneList	GSE227200
	Cortex microglia	GSE137665	Stimx3.24hrs_AllGeneList	GSE227200
	Hypothalamus microglia	GSE137665	Stimx3.2wks_AllGeneList	GSE227200
	Cortex neuron	GSE137665	Hippocampus of P15 rats 1hr post kainate-induced seizure _vs_ non-induced	GSE1831
	Hypothalamus neuron	GSE137665	Hippocampus of P15 rats 6hr post kainate-induced seizure _vs_ non-induced	GSE1831
	Cortex ependymocyte	GSE137665	Hippocampi C57Bl/6 strain injected 16mg/kg kainic acid 1hr post onset of seizures _vs_ saline	GSE49030
	Hypothalamus ependymocyte	GSE137665	Hippocampi C57Bl/6 strain injected 16mg/kg kainic acid 4hr post onset of seizures _vs_ saline	GSE49030
	Cortex astrocyte	GSE137665	Hippocampi C57Bl/6 strain injected 16mg/kg kainic acid 8hr post onset of seizures _vs_ saline	GSE49030
	Hypothalamus astrocyte	GSE137665	Cortical neurons of P0 mice depolarized with KCL - 1hr _vs_ 0hr_GPL1244	GSE11261
	Cortex oligodendrocyte	GSE137665	Cortical neurons of P0 mice depolarized with KCL - 6hr _vs_ 0hr_GPL1248	GSE11261
			Hippocampal neurons of E16 mice depolarized with KCL - 1hr _vs_ 0hr_GPL323	GSE11261
			Hippocampal neurons of E16 mice depolarized with KCL - 3hr _vs_ 0hr_GPL327	GSE11261
			Hippocampal neurons of E16 mice depolarized with KCL - 6hr _vs_ 0hr_GPL342	GSE11261
			Cortical neurons from E15 mouse embryos - 25uM bicuculline treated for 6hr _vs_ untreated	GSE29139
			pilocarpine_1hour_FC1.2PV0.05	GSE198498
			pilocarpine_8hour_FC1.2PV0.05	GSE198498
			pilocarpine_1hr	GSE72402
			pilocarpine_6hr	GSE72402
			pilocarpine_12hr	GSE72402
Supplementary Figure 1
Panel	Aging dataset nae	Aging GEO ID	Sleep deprivation / Hyperexcitation dataset name	Sleep deprivation / Hyperexcitation GEO ID
A	P8 vs Adult (33-week-old) mice	GSE113727, GSE42778	Brain from C57 mice sleep deprived for 6hr from ZT 6 _vs_ time matched not deprived	GSE9442
B	P1 vs P7 mice	GSE79380	Brain from C57 mice sleep deprived for 6hr from ZT 6 _vs_ time matched not deprived	GSE9443
C	P7 vs P15 mice	GSE79380	Brain from C57 mice sleep deprived for 6hr from ZT 6 _vs_ time matched not deprived	GSE9444
D	P15 vs P30 mice	GSE79380	Brain from C57 mice sleep deprived for 6hr from ZT 6 _vs_ time matched not deprived	GSE9445
E	P8 vs Adult (33-week-old) mice	GSE113727, GSE42779	Hippocampi C57Bl/6 strain injected 16mg/kg kainic acid 4hr post onset of seizures _vs_ saline	GSE49030
F	P1 vs P7 mice	GSE79380	Hippocampi C57Bl/6 strain injected 16mg/kg kainic acid 4hr post onset of seizures _vs_ saline	GSE49030
G	P7 vs P15 mice	GSE79380	Hippocampi C57Bl/6 strain injected 16mg/kg kainic acid 4hr post onset of seizures _vs_ saline	GSE49030
H	P15 vs P30 mice	GSE79380	Hippocampi C57Bl/6 strain injected 16mg/kg kainic acid 4hr post onset of seizures _vs_ saline	GSE49030
I	P8 vs Adult (33-week-old) mice	GSE113727, GSE42780	Stimx3.24hrs_AllGeneList	GSE227200
J	P1 vs P7 mice	GSE79380	Stimx3.24hrs_AllGeneList	GSE227200
K	P7 vs P15 mice	GSE79380	Stimx3.24hrs_AllGeneList	GSE227200
L	P15 vs P30 mice	GSE79380	Stimx3.24hrs_AllGeneList	GSE227200
Supplementary Table 5
Sheet	Sleep deprivation dataset name	Sleep deprivation GEO ID	Hyperexcitation dataset name	Hyperexcitation GEO ID
ZT0	Brain from C57 mice sleep deprived for 6hr from ZT 0 (light-onset) _vs_ time matched not deprived	GSE9442	Stimx3.24hrs_AllGeneList	GSE227200
			Hippocampal neurons of E16 mice depolarized with KCL - 6hr _vs_ 0hr_GPL342	GSE11261
			Cortical neurons from E15 mouse embryos - 25uM bicuculline treated for 6hr _vs_ untreated	GSE29139
ZT6	Brain from C57 mice sleep deprived for 6hr from ZT 6 _vs_ time matched not deprived	GSE9442	Stimx3.24hrs_AllGeneList	GSE227200
			Hippocampal neurons of E16 mice depolarized with KCL - 6hr _vs_ 0hr_GPL342	GSE11261
			Cortical neurons from E15 mouse embryos - 25uM bicuculline treated for 6hr _vs_ untreated	GSE29139
ZT12	Brain from C57 mice sleep deprived for 6hr from ZT 12 (dark onset) _vs_ time matched not deprived	GSE9442	Stimx3.24hrs_AllGeneList	GSE227200
			Hippocampal neurons of E16 mice depolarized with KCL - 6hr _vs_ 0hr_GPL342	GSE11261
			Cortical neurons from E15 mouse embryos - 25uM bicuculline treated for 6hr _vs_ untreated	GSE29139
ZT18	Brain from C57 mice sleep deprived for 6hr from ZT 18 _vs_ time matched not deprived	GSE9442	Stimx3.24hrs_AllGeneList	GSE227200
			Hippocampal neurons of E16 mice depolarized with KCL - 6hr _vs_ 0hr_GPL342	GSE11261
			Cortical neurons from E15 mouse embryos - 25uM bicuculline treated for 6hr _vs_ untreated	GSE29139
All	Brain from C57 mice sleep deprived for 6hr from ZT 0 (light-onset) _vs_ time matched not deprived	GSE9442	Stimx3.24hrs_AllGeneList	GSE227200
	Brain from C57 mice sleep deprived for 6hr from ZT 6 _vs_ time matched not deprived	GSE9442	Hippocampal neurons of E16 mice depolarized with KCL - 6hr _vs_ 0hr_GPL342	GSE11261
	Brain from C57 mice sleep deprived for 6hr from ZT 12 (dark onset) _vs_ time matched not deprived	GSE9442	Cortical neurons from E15 mouse embryos - 25uM bicuculline treated for 6hr _vs_ untreated	GSE29139
	Brain from C57 mice sleep deprived for 6hr from ZT 18 _vs_ time matched not deprived	GSE9442
